# Supplementary material for: Genomic analyses reveal the genetic basis of early maturity and identification of loci and candidate genes in upland cotton (Gossypium hirsutum L.)
Source: Plant Biotechnol J. 2020 Aug 1;19(1):109–23. doi: 10.1111/pbi.13446 (PMC7769233; doi:10.1111/pbi.13446)
Supplement: Supplementary file 1 — Table S1 Summary of the 436 accessions for resequencing. Table S2 Summary of SNPs in each chromosome. Table S3 Summary of Indels in each chromosome. Table S4 Summary of accessions used in PCR and Sanger sequencing. Table S5 SNP loci selected for validation PCR and Sanger sequencing. Table S6 SNP loci selected for validation by the SLAF SNP dataset. Table S7 Putative regions identified to be under domestication selection sweeps. Table S8 Genes within the putative domestication sweeps. Table S9 Candidate genes involved in significantly enriched biological process GO terms, including flowering time, hormone catabolism, defence responses and ageing, in selection sweeps. Table S10 Summary of known early maturity‐related QTLs during domestication. Table S11 Resequencing information of parental lines and bulks for BSA analysis. Table S12 ANNOVA and a broad sense heritability of early maturity‐related traits in the 355 accessions. Table S13 Genome‐wide significant association signals for seven early maturity‐related traits in 355 accessions using the LMM method. Table S14 237 SNPs in the GWAS peaks on the chromosome A05. Table S15 GWAS peaks haplotype on chromosome A05 and D03. Table S16 Comparison of the plant height for GhGA2OX8‐transgenic Arabidopsis. Table S17 Elite loci associated with yield and fibre quality from previous studies used in the present study. Table S18 Differentially expressed genes during fibre and ovule development. Table S19 List of all primers used in this study. Table S20 Seven early maturity‐related traits used for GWAS [file PBI-19-109-s001.xls]

## Sheet: Table S1
Table S1: Summary of the 436 accessions for resequencing
Sample	Cultivar/Germplasm line	Type	Origin	Ecological region	Group	Raw reads	Read Length	Raw Bases (bp)	Mapping rate (%)	Unique Mapping rate (%)	Sequence Depth	Source	SRA ID
S1	Zhong2191	Cultivated	Henan	YRR	ESM	163425873	150	24513880950	87.6	79.4489	10.4441	this study	SRR5663653
S2	Zhong40418	Cultivated	Henan	YRR	ESM	198706474	150	29805971100	88.7	79.1991	12.6987	this study	SRR5665603
S3	Zhong40618	Cultivated	Henan	YRR	ESM	172902377	150	25935356550	88.2	79.0535	11.0497	this study	SRR5665624
S4	Zhong40612	Cultivated	Henan	YRR	ESM	170509911	150	25576486650	88.5	78.204	10.8968	this study	SRR5666379
S5	Zhong51811	Cultivated	Henan	YRR	ESM	204045436	150	30606815400	88.5	79.2083	13.0399	this study	SRR5678372
S6	CRI94A1822	Cultivated	Henan	YRR	ESM	167281206	150	25092180900	88.4	79.0797	10.6904	this study	SRR5678379
S7	Zhong61832	Cultivated	Henan	YRR	ESM	167384760	150	25107714000	88.1	79.1356	10.6971	this study	SRR5690626
S8	Zhong71239	Cultivated	Henan	YRR	ESM	167267312	150	25090096800	88.2	79.046	10.6896	this study	SRR5690628
S9	PB12-1-10	Cultivated	Henan	YRR	ESM	167036500	150	25055475000	88.2	79.0068	10.6748	this study	SRR5712665
S10	PB12-1-7	Cultivated	Henan	YRR	ESM	213564649	150	32034697350	88.5	78.3322	13.6483	this study	SRR5712666
S11	PB12-1-8	Cultivated	Henan	YRR	ESM	234912272	150	35236840800	89	77.6276	15.0125	this study	SRR5712668
S12	Zhong1476	Cultivated	Henan	YRR	ESM	162433702	150	24365055300	88.7	79.1736	10.3807	this study	SRR5712674
S13	Zhong151222	Cultivated	Henan	YRR	ESM	178933928	150	26840089200	88.5	77.3206	11.4351	this study	SRR5712676
S14	Zhong152201	Cultivated	Henan	YRR	ESM	176716227	150	26507434050	88.3	79.34	11.2934	this study	SRR5712677
S15	Zhong152201SQ	Cultivated	Henan	YRR	ESM	165907248	150	24886087200	88.2	79.2978	10.6026	this study	SRR5712678
S16	Zhong152214	Cultivated	Henan	YRR	ESM	218532847	150	32779927050	88.8	78.425	13.9658	this study	SRR5712679
S17	Zhong152224	Cultivated	Henan	YRR	ESM	173611595	150	26041739250	88.1	79.3411	11.095	this study	SRR5712704
S18	SS2011	Cultivated	Henan	YRR	ESM	203574191	150	30536128650	87.3	79.4043	13.0098	this study	SRR5713197
S19	CQ2012-3	Cultivated	Henan	YRR	ESM	182842174	150	27426326100	87.6	79.4633	11.6849	this study	SRR5713256
S20	CQ2012-4	Cultivated	Henan	YRR	ESM	169538079	150	25430711850	87.7	79.5431	10.8347	this study	SRR5713307
S21	Zhong29T41	Cultivated	Henan	YRR	ESM	198601858	150	29790278700	88.6	78.1525	12.6921	this study	SRR5713311
S22	Zhong29T42	Cultivated	Henan	YRR	ESM	187156577	150	28073486550	88.2	79.4665	11.9606	this study	SRR5713312
S23	L426	Cultivated	Henan	YRR	ESM	170006946	150	25501041900	87.6	79.3017	10.8646	this study	SRR5713313
S24	K640	Cultivated	Shandong	YRR	ESM	201196212	150	30179431800	88.6	78.4985	12.8578	this study	SRR5713314
S25	N82	Cultivated	the United States	Amerasian	ESM	187119681	150	28067952150	87.8	79.5432	11.9583	this study	SRR5713315
S26	P21-6-7	Cultivated	the United States	Amerasian	ESM	178969128	150	26845369200	87.9	79.4091	11.4374	this study	SRR5713316
S27	Shannong SF06	Cultivated	Shandong	YRR	ESM	196491949	150	29473792350	88.3	79.4836	12.5572	this study	SRR5713317
S28	sGK16	Cultivated	Beijing	YRR	ESM	161180697	150	24177104550	87	79.7098	10.3006	this study	SRR5713461
S29	V321-20-14	Cultivated	Beijing	YRR	ESM	191894259	150	28784138850	88.3	79.5512	12.2634	this study	SRR5713462
S30	Baimian 17	Cultivated	Henan	YRR	ESM	178963395	150	26844509250	88	79.5315	11.437	this study	SRR5713463
S31	Chaoaoyang 1	Cultivated	Azerbaijan	Amerasian	ESM	207099856	150	31064978400	87.4	79.3216	13.2351	this study	SRR5713465
S32	Deltapine 20	Cultivated	the United States	Amerasian	MLM	190941571	150	28641235650	88	79.2872	12.2025	this study	SRR5713466
S33	De 97-047	Cultivated	the United States	Amerasian	MLM	181642591	150	27246388650	88	79.4872	11.6082	this study	SRR5722989
S34	Guannong 1	Cultivated	Liaoning	NSER	ESM	181768811	150	27265321650	88.1	78.0811	11.6163	this study	SRR5723027
S35	Han2490	Cultivated	Hebei	YRR	ESM	190758604	150	28613790600	88.1	79.1974	12.1908	this study	SRR5723063
S36	Han656	Cultivated	Hebei	YRR	ESM	185744639	150	27861695850	88.8	77.932	11.8704	this study	SRR5723112
S37	Han559	Cultivated	Hebei	YRR	ESM	178844595	150	26826689250	88.5	78.607	11.4294	this study	SRR5723114
S38	Han667	Cultivated	Hebei	YRR	ESM	194875716	150	29231357400	87.4	79.6072	12.4539	this study	SRR5723117
S39	Han686	Cultivated	Hebei	YRR	ESM	209177091	150	31376563650	88.1	78.8744	13.3679	this study	SRR5723119
S40	Han9609	Cultivated	Hebei	YRR	ESM	193040074	150	28956011100	87.1	79.3395	12.3366	this study	SRR5723120
S41	Heishanmian1	Cultivated	Liaoning	NSER	ESM	185634484	150	27845172600	88.3	79.4284	11.8633	this study	SRR5723122
S42	Jinmian3	Cultivated	Liaoning	NSER	ESM	190384748	150	28557712200	87.5	78.023	12.1669	this study	SRR5723124
S43	Jinmian10	Cultivated	Shanxi	YRR	ESM	195678552	150	29351782800	87.1	79.3375	12.5052	this study	SRR5723125
S44	Jinmian21	Cultivated	Shanxi	YRR	ESM	207349517	150	31102427550	87.4	79.4003	13.2511	this study	SRR5723127
S45	Jinmian23	Cultivated	Shanxi	YRR	ESM	174083089	150	26112463350	88.1	78.9008	11.1251	this study	SRR5723128
S46	Jinmian5	Cultivated	Shanxi	YRR	ESM	195345118	150	29301767700	87.6	79.4123	12.4839	this study	SRR6075042
S47	Liaomian10	Cultivated	Liaoning	NSER	ESM	217483429	150	32622514350	88.6	78.1939	13.8987	this study	SRR6075043
S48	Liaomian17	Cultivated	Liaoning	NSER	ESM	192335505	150	28850325750	88.1	78.8492	12.2916	this study	SRR6075045
S49	Liaomian5	Cultivated	Liaoning	NSER	ESM	214723632	150	32208544800	88.3	78.3705	13.7223	this study	SRR6075047
S50	Liaomian6	Cultivated	Liaoning	NSER	ESM	188251232	150	28237684800	88.5	78.9393	12.0306	this study	SRR6079356
S51	Liaomian7	Cultivated	Liaoning	NSER	ESM	196688920	150	29503338000	88.7	78.2775	12.5698	this study	SRR6079359
S52	Liaomian9	Cultivated	Liaoning	NSER	ESM	200949656	150	30142448400	87.4	79.0675	12.8421	this study	SRR6079366
S53	Liaoyangduanjie	Cultivated	Liaoning	NSER	ESM	179461570	150	26919235500	87.5	79.4955	11.4689	this study	SRR6079373
S54	Lu154	Cultivated	Shandong	YRR	ESM	205429186	150	30814377900	87.6	79.5252	13.1284	this study	SRR6079374
S55	Lumianyan19	Cultivated	Shandong	YRR	ESM	162559000	150	24383850000	87.4	79.3851	10.3887	this study	SRR6079383
S56	Lumian2153	Cultivated	Shandong	YRR	ESM	184697583	150	27704637450	88.1	79.3039	11.8035	this study	SRR6079384
S57	Nongken5	Cultivated	the North of Xinjiang	NIR	ESM	205109591	150	30766438650	88.3	78.7211	13.1079	this study	SRR6079387
S58	Shan70	Cultivated	Shanxi	NIR	MLM	171988394	150	25798259100	88.8	78.3232	10.9913	this study	SRR6079422
S59	Shizao1	Cultivated	Hebei	YRR	ESM	171423720	150	25713558000	87.8	79.3917	10.9552	this study	SRR6079423
S60	Shizao2	Cultivated	Hebei	YRR	ESM	211026210	150	31653931500	88.2	79.1538	13.4861	this study	SRR6079426
S61	Shizao3	Cultivated	Hebei	YRR	ESM	187292623	150	28093893450	88.4	78.1504	11.9693	this study	SRR6079427
S62	X13-7	Cultivated	Henan	YRR	ESM	181759879	150	27263981850	88.7	79.2379	11.6157	this study	SRR6080235
S63	X25TF	Cultivated	Henan	YRR	ESM	175211533	150	26281729950	88.6	78.2439	11.1972	this study	SRR6080238
S64	Xiazao1	Cultivated	Hebei	YRR	ESM	182444546	150	27366681900	88.7	79.4753	11.6595	this study	SRR6080239
S65	Xiazao2	Cultivated	Hebei	YRR	ESM	190071765	150	28510764750	88.4	79.4336	12.1469	this study	SRR6080240
S66	Xiazao3	Cultivated	Hebei	YRR	ESM	162773864	150	24416079600	88.4	79.3017	10.4024	this study	SRR6080241
S67	Xinluzao11	Cultivated	the North of Xinjiang	NIR	ESM	194185072	150	29127760800	88.7	78.1285	12.4098	this study	SRR6080242
S68	Xinluzao36	Cultivated	the North of Xinjiang	NIR	ESM	171251144	150	25687671600	88.3	79.3512	10.9441	this study	SRR6080243
S69	Xinluzao3	Cultivated	the North of Xinjiang	NIR	ESM	195025494	150	29253824100	88.7	78.7288	12.4635	this study	SRR6080244
S70	Xinluzao42	Cultivated	the North of Xinjiang	NIR	ESM	192075812	150	28811371800	88.8	79.4317	12.275	this study	SRR6080245
S71	Xinluzao45	Cultivated	the North of Xinjiang	NIR	ESM	204653942	150	30698091300	88	79.1683	13.0788	this study	SRR6112428
S72	Xinluzao4	Cultivated	the North of Xinjiang	NIR	ESM	169256457	150	25388468550	87.9	79.5711	10.8167	this study	SRR6112429
S73	Xinluzao6	Cultivated	the North of Xinjiang	NIR	ESM	173248582	150	25987287300	88.2	79.3003	11.0718	this study	SRR6112430
S74	Xinluzao8	Cultivated	the North of Xinjiang	NIR	ESM	192071943	150	28810791450	88.6	79.3607	12.2747	this study	SRR6112435
S75	Xinluzao9	Cultivated	the North of Xinjiang	NIR	ESM	196297283	150	29444592450	88.6	78.8929	12.5448	this study	SRR6112439
S76	Mianxiang368	Cultivated	Henan	YRR	ESM	180625520	150	27093828000	88.3	79.4409	11.5432	this study	SRR6112440
S77	Yu1335	Cultivated	Henan	YRR	ESM	216770621	150	32515593150	89	79.2637	13.8532	this study	SRR6112441
S78	Yumian12	Cultivated	Henan	YRR	ESM	182577631	150	27386644650	88.7	79.4854	11.668	this study	SRR6112472
S79	Yuzao8E13	Cultivated	Henan	YRR	ESM	166488468	150	24973270200	88.2	78.8217	10.6398	this study	SRR6112473
S80	Yuzao9110	Cultivated	Henan	YRR	ESM	191382353	150	28707352950	88.5	79.496	12.2307	this study	SRR6112474
S81	Jinmian57	Cultivated	Shanxi	YRR	ESM	182881716	150	27432257400	87.8	78.8402	11.6874	this study	SRR6117358
S82	YunzaoN95	Cultivated	Shanxi	YRR	ESM	194781151	150	29217172650	88.4	78.6138	12.4479	this study	SRR6117359
S83	Zhong416	Cultivated	Henan	YRR	ESM	176008838	150	26401325700	88.3	79.4266	11.2482	this study	SRR6117360
S84	Zhong425-5	Cultivated	Henan	YRR	ESM	161769504	150	24265425600	87.9	79.3994	10.3382	this study	SRR6117376
S85	Zhong716	Cultivated	Henan	YRR	ESM	168816474	150	25322471100	87.4	78.6531	10.7886	this study	SRR6117377
S86	Zhong213	Cultivated	Henan	YRR	ESM	210922287	150	31638343050	88.5	78.5749	13.4794	this study	SRR6117378
S87	Zhongchuang 88	Cultivated	Hebei	YRR	MLM	161095656	150	24164348400	88.2	79.1566	10.2951	this study	SRR6117379
S88	CRI10	Cultivated	Henan	YRR	ESM	189056838	150	28358525700	88.4	79.194	12.0821	this study	SRR6117380
S89	CRI14	Cultivated	Henan	YRR	ESM	186360151	150	27954022650	88.1	79.384	11.9097	this study	SRR6117381
S90	CRI16	Cultivated	Henan	YRR	ESM	201031312	150	30154696800	88.7	78.0859	12.8473	this study	SRR6117382
S91	CRI20	Cultivated	Henan	YRR	ESM	163127395	150	24469109250	87.9	79.1141	10.425	this study	SRR6117384
S92	CRI24	Cultivated	Henan	YRR	ESM	225889931	150	33883489650	88.4	77.834	14.436	this study	SRR6117385
S93	CRI27	Cultivated	Henan	YRR	ESM	171225300	150	25683795000	88.6	79.479	10.9425	this study	SRR6117386
S94	CRI30	Cultivated	Henan	YRR	ESM	186789912	150	28018486800	88.3	79.5987	11.9372	this study	SRR6117387
S95	CRI36	Cultivated	Henan	YRR	ESM	165925864	150	24888879600	88.2	79.4554	10.6038	this study	SRR6117389
S96	Han256	Cultivated	Hebei	YRR	ESM	164982413	150	24747361950	88.4	79.4092	10.5435	this study	SRR6117390
S97	CRI37	Cultivated	Henan	YRR	ESM	175128275	150	26269241250	88.2	78.7959	11.1919	this study	SRR6117391
S98	CRI42	Cultivated	Henan	YRR	ESM	191148915	150	28672337250	88.5	77.5437	12.2158	this study	SRR6117392
S99	CRI50	Cultivated	Henan	YRR	ESM	164244260	150	24636639000	88.4	79.2023	10.4964	this study	SRR6117393
S100	CRI58	Cultivated	Henan	YRR	ESM	175300255	150	26295038250	87.2	78.8324	11.2029	this study	SRR6117394
S101	CRI64	Cultivated	Henan	YRR	ESM	184041272	150	27606190800	88.1	78.9188	11.7615	this study	SRR6117395
S102	CRI74	Cultivated	Henan	YRR	ESM	182386403	150	27357960450	86.9	78.8137	11.6558	this study	SRR6117396
S103	Zhong00776	Cultivated	Henan	YRR	MLM	161221304	150	24183195600	88	78.4923	10.3032	this study	SRR6117461
S104	Zhong20398	Cultivated	Henan	YRR	MLM	187061283	150	28059192450	87.1	78.4936	11.9545	this study	SRR6117401
S105	Zhong61930	Cultivated	Henan	YRR	MLM	182251439	150	27337715850	88.6	79.4062	11.6471	this study	SRR6117403
S106	Zhong61995	Cultivated	Henan	YRR	MLM	192509534	150	28876430100	88.9	78.2224	12.3027	this study	SRR6117404
S107	Zhong102909	Cultivated	Henan	YRR	MLM	179319505	150	26897925750	88.1	79.543	11.4598	this study	SRR6117438
S108	Zhong103026	Cultivated	Henan	YRR	MLM	160946378	150	24141956700	88.6	79.0628	10.2856	this study	SRR6117440
S109	Zhong103028	Cultivated	Henan	YRR	MLM	188191582	150	28228737300	88.8	79.0065	12.0268	this study	SRR6117442
S110	Zhong103030	Cultivated	Henan	YRR	MLM	171673524	150	25751028600	88.6	79.4419	10.9711	this study	SRR6117443
S111	Zhong103032	Cultivated	Henan	YRR	MLM	170553450	150	25583017500	88.6	79.3711	10.8996	this study	SRR6117444
S112	Zhong103075	Cultivated	Henan	YRR	MLM	173641931	150	26046289650	88.6	79.4427	11.0969	this study	SRR6117445
S113	Zhong103164	Cultivated	Henan	YRR	MLM	167977261	150	25196589150	87.9	79.4831	10.7349	this study	SRR6117446
S114	Zhong103425	Cultivated	Henan	YRR	MLM	194719325	150	29207898750	87.6	79.6275	12.4439	this study	SRR6117448
S115	Zhong103297	Cultivated	Henan	YRR	MLM	184312686	150	27646902900	88.2	79.468	11.7789	this study	SRR6117451
S116	Zhong109056	Cultivated	Henan	YRR	MLM	178772785	150	26815917750	88.2	79.4433	11.4248	this study	SRR6117453
S117	CPB12-1-7	Cultivated	Henan	YRR	MLM	217034112	150	32555116800	88.3	79.0626	13.87	this study	SRR6117455
S118	CPB12-1-9	Cultivated	Henan	YRR	MLM	170233580	150	25535037000	88.8	79.0117	10.8791	this study	SRR6117456
S119	CPB12-2-7	Cultivated	Henan	YRR	MLM	169789298	150	25468394700	88.3	79.221	10.8507	this study	SRR6117458
S120	298	Cultivated	the North of Xinjiang	NIR	MLM	169669444	150	25450416600	88.7	79.2338	10.8431	this study	SRR6117459
S121	Zhong602186	Cultivated	Henan	YRR	MLM	162766124	150	24414918600	88	79.4629	10.4019	this study	SRR6122540
S122	CG3020-1	Cultivated	the United States	Amerasian	MLM	195042248	150	29256337200	88.3	78.3084	12.4646	this study	SRR6122541
S123	CG3020-3	Cultivated	the United States	Amerasian	MLM	166424709	150	24963706350	88.9	78.2589	10.6357	this study	SRR6122542
S124	FM1735	Cultivated	the United States	Amerasian	MLM	201495623	150	30224343450	88.1	79.5562	12.877	this study	SRR6122543
S125	G2005	Cultivated	Henan	YRR	MLM	179506964	150	26926044600	88.3	78.4796	11.4718	this study	SRR6122544
S126	Zhongzhimian2	Cultivated	Beijing	YRR	MLM	214658319	150	32198747850	88.6	78.1447	13.7182	this study	SRR6122545
S127	H109	Cultivated	Henan	YRR	MLM	160716650	150	24107497500	87.7	78.6539	10.2709	this study	SRR6122546
S128	H559	Cultivated	Henan	YRR	MLM	190626298	150	28593944700	89	78.5795	12.1824	this study	SRR6122547
S129	LIH33	Cultivated	Henan	YRR	MLM	193330105	150	28999515750	88.6	79.3067	12.3551	this study	SRR6122548
S130	Phy-7	Cultivated	the United States	Amerasian	MLM	213195101	150	31979265150	88.7	78.4833	13.6247	this study	SRR6122549
S131	STS458	Cultivated	the United States	Amerasian	MLM	170268448	150	25540267200	88	79.5015	10.8813	this study	SRR6122550
S132	TM-1	Cultivated	the United States	Amerasian	MLM	160576974	150	24086546100	88.2	78.7857	10.262	this study	SRR6122551
S133	Aoshimian 6	Cultivated	Beijing	YRR	MLM	183922557	150	27588383550	88.5	78.18	11.7539	this study	SRR6122552
S134	Baimian985	Cultivated	Henan	YRR	MLM	183098887	150	27464833050	88.3	79.6209	11.7013	this study	SRR6161723
S135	Cang198	Cultivated	Hebei	YRR	MLM	161238212	150	24185731800	88.2	79.4778	10.3043	this study	SRR6161724
S136	CBB	Cultivated	Henan	YRR	MLM	185184788	150	27777718200	87.5	79.3387	11.8346	this study	SRR6161725
S137	CNB	Cultivated	Henan	YRR	MLM	169918358	150	25487753700	89.1	78.4735	10.859	this study	SRR6161726
S138	Deltapine14	Cultivated	the United States	Amerasian	MLM	166816136	150	25022420400	87.6	79.1602	10.6607	this study	SRR6161727
S139	Deltapine15	Cultivated	the United States	Amerasian	MLM	180370272	150	27055540800	89	78.3164	11.5269	this study	SRR6161728
S140	Fanmian3	Cultivated	Henan	YRR	MLM	176387531	150	26458129650	87.8	79.0546	11.2724	this study	SRR6161729
S141	Ganzao109	Cultivated	Jiangxi	YZRR	MLM	168950703	150	25342605450	87.7	79.3523	10.7971	this study	SRR6161730
S142	Guoxinmian11	Cultivated	Hebei	YRR	MLM	185313828	150	27797074200	88.3	79.229	11.8429	this study	SRR6161731
S143	Han7860	Cultivated	Hebei	YRR	MLM	205010608	150	30751591200	87.8	79.2473	13.1016	this study	SRR6161733
S144	Ji4025	Cultivated	Hebei	YRR	MLM	179608054	150	26941208100	88	79.3208	11.4782	this study	SRR6161734
S145	Jimian 26	Cultivated	Shanxi	YRR	MLM	182210773	150	27331615950	88.5	79.0113	11.6445	this study	SRR6161735
S146	BM03	Cultivated	Henan	YRR	MLM	197637709	150	29645656350	88.4	78.5965	12.6304	this study	SRR6161736
S147	Kelin098	Cultivated	Henan	YRR	MLM	180205692	150	27030853800	88.2	79.0537	11.5164	this study	SRR6161737
S148	Liaomian23	Cultivated	Liaoning	NSER	MLM	177580817	150	26637122550	88	79.0686	11.3487	this study	SRR6161738
S149	Liaomian27	Cultivated	Liaoning	NSER	MLM	212700489	150	31905073350	88.8	77.4729	13.5931	this study	SRR6161790
S150	Liaomian28	Cultivated	Liaoning	NSER	MLM	197881405	150	29682210750	88	79.1627	12.646	this study	SRR6161791
S151	Lu05R59	Cultivated	Shandong	YRR	MLM	207980603	150	31197090450	87.7	79.4962	13.2914	this study	SRR6164732
S152	Lu7619	Cultivated	Shandong	YRR	MLM	185495611	150	27824341650	88.8	78.4969	11.8545	this study	SRR6164733
S153	Lumianyan17	Cultivated	Shandong	YRR	MLM	182780335	150	27417050250	88.5	79.1482	11.6809	this study	SRR6164734
S154	Lumianyan21	Cultivated	Shandong	YRR	MLM	170539140	150	25580871000	88.2	79.1803	10.8986	this study	SRR6164735
S155	Lumianyan28	Cultivated	Shandong	YRR	MLM	159708012	150	23956201800	88.2	78.7736	10.2065	this study	SRR6164795
S156	Lumianyan36	Cultivated	Shandong	YRR	MLM	163796621	150	24569493150	88.3	79.1877	10.4678	this study	SRR6164796
S157	Lumianyan38	Cultivated	Shandong	YRR	MLM	185719470	150	27857920500	88.6	79.1352	11.8688	this study	SRR6165238
S158	Miaobao21	Cultivated	Shandong	YRR	MLM	192918241	150	28937736150	88.3	79.0902	12.3288	this study	SRR6165239
S159	Renhe39	Cultivated	Shandong	YRR	MLM	167641888	150	25146283200	88.1	79.2538	10.7135	this study	SRR6165240
S160	Rihuimian6	Cultivated	Anhui	YZRR	MLM	181837197	150	27275579550	88.3	78.9858	11.6207	this study	SRR6165241
S161	ShannongSF01	Cultivated	Shandong	YRR	MLM	260215500	150	39032325000	88.6	79.0551	16.6296	this study	SRR6165242
S162	Shan79	Cultivated	Shanxi	NIR	MLM	173635987	150	26045398050	87.5	78.6504	11.0966	this study	SRR6165243
S163	Stoneville 2B	Cultivated	the United States	Amerasian	MLM	210899522	150	31634928300	88.3	79.1477	13.478	this study	SRR6165260
S164	Xinmian 33B	Cultivated	the United States	Amerasian	MLM	174866534	150	26229980100	88.6	78.9441	11.1752	this study	SRR6165261
S165	Xinzhimian5	Cultivated	Henan	YRR	MLM	213301415	150	31995212250	88.1	79.2128	13.6315	this study	SRR6173347
S166	Yinhuashu	Cultivated	Shandong	YRR	MLM	205703044	150	30855456600	88.4	77.5142	13.1459	this study	SRR6173943
S167	You009	Cultivated	Henan	YRR	MLM	212336244	150	31850436600	88.6	78.3403	13.5698	this study	SRR6173944
S168	Zhong109	Cultivated	Henan	YRR	MLM	197234278	150	29585141700	87.2	79.2454	12.6047	this study	SRR6173945
S169	CRI17	Cultivated	Henan	YRR	MLM	193841391	150	29076208650	87.4	79.0511	12.3878	this study	SRR6173946
S170	CRI19	Cultivated	Henan	YRR	MLM	182850554	150	27427583100	87.5	78.8177	11.6854	this study	SRR6174441
S171	CRI43	Cultivated	Henan	YRR	MLM	164642570	150	24696385500	89.2	78.1615	10.5218	this study	SRR6174442
S172	CRI60	Cultivated	Henan	YRR	MLM	194726949	150	29209042350	88.1	79.0831	12.4444	this study	SRR6174443
S173	Zhong662	Cultivated	Henan	YRR	MLM	188063609	150	28209541350	88.2	79.126	12.0186	this study	SRR6174444
S174	Zhong679	Cultivated	the North of Xinjiang	NIR	MLM	166509626	150	24976443900	88.6	78.5938	10.6411	this study	SRR6174445
S175	Zhong69	Cultivated	Henan	YRR	MLM	162579969	150	24386995350	87.9	78.5705	10.39	this study	SRR6174446
S176	Zhong800319	Cultivated	Shandong	YRR	MLM	191045883	150	28656882450	87.6	79.3196	12.2092	this study	SRR6174447
S177	CRI 94A915	Cultivated	Henan	YRR	MLM	180459015	150	27068852250	88.2	79.1464	11.5326	this study	SRR6174448
S178	CRI12	Cultivated	Henan	YRR	MLM	170817222	150	25622583300	88.7	79.197	10.9164	this study	SRR6174455
S179	CRI35	Cultivated	Henan	YRR	MLM	176483280	150	26472492000	88.4	79.0853	11.2785	this study	SRR6174456
S180	CRI41	Cultivated	Henan	YRR	MLM	179082373	150	26862355950	88.4	78.9659	11.4446	this study	SRR6174457
S181	CRI45	Cultivated	Henan	YRR	MLM	165317641	150	24797646150	88.4	78.1731	10.565	this study	SRR6174458
S182	CRI49	Cultivated	Henan	YRR	MLM	245458965	150	36818844750	88.2	79.2364	15.6865	this study	SRR6174459
S183	CRI7	Cultivated	Henan	YRR	MLM	207544097	150	31131614550	88	79.2084	13.2635	this study	SRR6174460
S184	Zhongzhimian 8	Cultivated	Beijing	YRR	MLM	201624655	150	30243698250	89.1	78.986	12.8852	this study	SRR6174461
S185	Zhongzhimian GD89	Cultivated	Beijing	YRR	MLM	199046372	150	29856955800	88.1	78.5609	12.7205	this study	SRR6174462
S186	Shan920346	Cultivated	Shanxi	NIR	MLM	219501933	150	32925289950	88.6	79.0619	14.0277	this study	SRR6174463
S187	XianⅢ9704	Cultivated	the United States	Amerasian	MLM	185386996	150	27808049400	87.7	79.3862	11.8475	this study	SRR6174464
S188	US-1	Cultivated	the United States	Amerasian	MLM	169992255	150	25498838250	87.8	79.0917	10.8637	this study	SRR6174465
S189	Kyrgyzstan cotton	Cultivated	Kyrgyzstan	Amerasian	MLM	194937156	150	29240573400	88.5	78.7281	12.4579	this study	SRR6174466
S190	Bazhou5409	Cultivated	the North of Xinjiang	NIR	MLM	166284060	150	24942609000	87.2	78.2638	10.6267	this study	SRR6174467
S191	Yumian1	Cultivated	Sichuan	YZRR	MLM	205423705	150	30813555750	88	79.0389	13.128	this study	SRR6174468
S192	Huazhong910102	Cultivated	Hubei	YZRR	MLM	191306624	150	28695993600	88.2	79.138	12.2258	this study	SRR6174469
S193	Israel cotton	Cultivated	Israel	Amerasian	MLM	191444111	150	28716616650	88.6	78.7666	12.2346	this study	SRR6174470
S194	Ken6614	Cultivated	the North of Xinjiang	NIR	MLM	187310495	150	28096574250	88.4	78.8664	11.9705	this study	SRR6174471
S195	Ken0074	Cultivated	the North of Xinjiang	NIR	MLM	284020997	150	42603149550	88.3	79.4178	18.1509	this study	SRR6174472
S196	Chuan239-1	Cultivated	Sichuan	YZRR	MLM	175583939	150	26337590850	87.7	78.3662	11.221	this study	SRR6174473
S197	Bamian3	Cultivated	Sichuan	YZRR	MLM	172412022	150	25861803300	88.4	78.9854	11.0183	this study	SRR6174474
S198	Chuan338	Cultivated	Sichuan	YZRR	MLM	197453084	150	29617962600	88.3	79.2863	12.6186	this study	SRR6174595
S199	Chuan267	Cultivated	Sichuan	YZRR	MLM	186384772	150	27957715800	88.5	79.0865	11.9113	this study	SRR6174596
S200	Chuan65	Cultivated	Sichuan	YZRR	MLM	166232874	150	24934931100	88.6	78.2541	10.6234	this study	SRR6174597
S201	Chuanjian1	Cultivated	Sichuan	YZRR	MLM	182467730	150	27370159500	88.9	78.4648	11.661	this study	SRR6174598
S202	Xinluzao 2	Cultivated	the North of Xinjiang	NIR	ESM	180363332	150	27054499800	88	79.0614	11.5265	this study	SRR6174599
S203	Xinluzao10	Cultivated	the North of Xinjiang	NIR	ESM	190290649	150	28543597350	88.4	78.9812	12.1609	this study	SRR6174600
S204	Xinluzao12	Cultivated	the North of Xinjiang	NIR	ESM	190004836	150	28500725400	88.8	79.0909	12.1426	this study	SRR6174601
S205	Xinluzao13	Cultivated	the North of Xinjiang	NIR	ESM	182899538	150	27434930700	87.1	79.1173	11.6886	this study	SRR6174602
S206	Xinluzao15	Cultivated	the North of Xinjiang	NIR	ESM	181480622	150	27222093300	88.6	78.1079	11.5979	this study	SRR6174603
S207	Xinluzao16	Cultivated	the North of Xinjiang	NIR	ESM	172689818	150	25903472700	88.1	79.0326	11.0361	this study	SRR6174604
S208	Xinluzao17	Cultivated	the North of Xinjiang	NIR	ESM	163587707	150	24538156050	87.4	78.9245	10.4544	this study	SRR6174605
S209	Xinluzao18	Cultivated	the North of Xinjiang	NIR	ESM	186754290	150	28013143500	88.3	78.7777	11.9349	this study	SRR6174606
S210	Xinluzao19	Cultivated	the North of Xinjiang	NIR	ESM	182615030	150	27392254500	88.4	79.0473	11.6704	this study	SRR6174667
S211	Xinluzao20	Cultivated	the North of Xinjiang	NIR	ESM	169873753	150	25481062950	87.9	78.7468	10.8561	this study	SRR6174668
S212	Xinluzao21	Cultivated	the North of Xinjiang	NIR	ESM	166467530	150	24970129500	87.9	78.9195	10.6384	this study	SRR6174669
S213	Xinluzao22	Cultivated	the North of Xinjiang	NIR	ESM	190421003	150	28563150450	87.6	79.1829	12.1692	this study	SRR6174670
S214	Xinluzao23	Cultivated	the North of Xinjiang	NIR	ESM	164133749	150	24620062350	88.7	78.5435	10.4893	this study	SRR6174671
S215	Xinluzao24	Cultivated	the North of Xinjiang	NIR	ESM	178950254	150	26842538100	88.1	78.8199	11.4362	this study	SRR6174672
S216	Yumian5	Cultivated	Henan	YRR	MLM	183974270	150	27596140500	87.9	78.9938	11.7572	this study	SRR6174673
S217	Yumian18	Cultivated	Henan	YRR	MLM	183143946	150	27471591900	87.1	78.8704	11.7042	this study	SRR6174674
S218	Yumian21	Cultivated	Henan	YRR	MLM	168932355	150	25339853250	88.6	78.7608	10.796	this study	SRR6174675
S219	Yun1729	Cultivated	Shanxi	YRR	MLM	179106049	150	26865907350	89.1	78.7503	11.4461	this study	SRR6174676
S220	Zhemian11	Cultivated	Zhejiang	YZRR	MLM	181690160	150	27253524000	88.5	79.1758	11.6113	this study	SRR6174677
S221	Tkuo	Cultivated	the North of Xinjiang	NIR	MLM	170459591	150	25568938650	88.2	78.8749	10.8936	this study	SRR6174678
S222	Bo425	Cultivated	the North of Xinjiang	NIR	MLM	171003113	150	25650466950	88.3	78.8271	10.9283	this study	SRR6174679
S223	Xinluzhong 60	Cultivated	the South of Xinjiang	NIR	MLM	184085800	150	27612870000	88.3	78.6812	11.7644	this study	SRR6174680
S224	Ken27-3	Cultivated	the North of Xinjiang	NIR	MLM	167644768	150	25146715200	88.1	78.7451	10.7137	this study	SRR6174681
S225	B-3	Cultivated	the South of Xinjiang	NIR	MLM	173724998	150	26058749700	88.1	78.7547	11.1022	this study	SRR6174682
S226	Xinluzao25	Cultivated	the North of Xinjiang	NIR	ESM	167496932	150	25124539800	87.9	78.9168	10.7042	this study	SRR6174683
S227	Xinluzao26	Cultivated	the South of Xinjiang	NIR	ESM	184637777	150	27695666550	88.3	78.8596	11.7996	this study	SRR6174684
S228	Xinluzao27	Cultivated	the North of Xinjiang	NIR	ESM	166623740	150	24993561000	87.2	78.8059	10.6484	this study	SRR6174685
S229	Xinluzao28	Cultivated	the North of Xinjiang	NIR	ESM	170070589	150	25510588350	88	78.8524	10.8687	this study	SRR6174686
S230	Xinluzao29	Cultivated	the North of Xinjiang	NIR	ESM	169584401	150	25437660150	87.5	78.8511	10.8376	this study	SRR6174687
S231	Xinluzao30	Cultivated	the North of Xinjiang	NIR	ESM	161421231	150	24213184650	87.9	78.5311	10.3159	this study	SRR6174688
S232	Xinluzao32	Cultivated	the North of Xinjiang	NIR	ESM	170446241	150	25566936150	88	78.7933	10.8927	this study	SRR6174690
S233	Xinluzao33	Cultivated	the North of Xinjiang	NIR	ESM	188084503	150	28212675450	88.8	78.3269	12.0199	this study	SRR6174689
S234	Xinluzao34	Cultivated	the North of Xinjiang	NIR	ESM	168740268	150	25311040200	88.9	79.0212	10.7837	this study	SRR6174691
S235	Xinluzao35	Cultivated	the North of Xinjiang	NIR	ESM	177131427	150	26569714050	88.9	78.1939	11.3199	this study	SRR6174692
S236	Xinluzao37	Cultivated	the North of Xinjiang	NIR	ESM	180671031	150	27100654650	87.9	78.8761	11.5461	this study	SRR6174693
S237	Xinluzao38	Cultivated	the North of Xinjiang	NIR	ESM	181102790	150	27165418500	88.4	78.6203	11.5737	this study	SRR6174694
S238	Xinluzao39	Cultivated	the North of Xinjiang	NIR	ESM	229105738	150	34365860700	89	78.9279	14.6415	this study	SRR6174695
S239	Xinluzao40	Cultivated	the North of Xinjiang	NIR	ESM	174098298	150	26114744700	88.6	79.1707	11.1261	this study	SRR6174696
S240	Xinluzao41	Cultivated	the South of Xinjiang	NIR	ESM	186628674	150	27994301100	88.8	79.1945	11.9269	this study	SRR6174697
S241	Xinluzao46	Cultivated	the North of Xinjiang	NIR	ESM	174460602	150	26169090300	88.4	78.8987	11.1493	this study	SRR6517995
S242	Xinluzao47	Cultivated	the North of Xinjiang	NIR	ESM	175392914	150	26308937100	87.8	79.0384	11.2088	this study	SRR6517996
S243	Xinluzao48	Cultivated	the North of Xinjiang	NIR	ESM	173786484	150	26067972600	88.4	78.7268	11.1062	this study	SRR6517997
S244	Xinluzao49	Cultivated	the North of Xinjiang	NIR	ESM	169404589	150	25410688350	88.5	79.0826	10.8261	this study	SRR6517998
S245	Xinluzao50	Cultivated	the North of Xinjiang	NIR	ESM	164349439	150	24652415850	88.4	78.8907	10.5031	this study	SRR6518002
S246	Xinluzao51	Cultivated	the North of Xinjiang	NIR	ESM	186666367	150	27999955050	88.6	78.8449	11.9293	this study	SRR6518003
S247	Xinluzhong1	Cultivated	the South of Xinjiang	NIR	MLM	173660142	150	26049021300	88.6	79.2194	11.0981	this study	SRR6518284
S248	Xinluzhong3	Cultivated	the South of Xinjiang	NIR	MLM	170001674	150	25500251100	88.7	79.0596	10.8643	this study	SRR6518285
S249	Xinluzhong4	Cultivated	the North of Xinjiang	NIR	MLM	189541492	150	28431223800	88.3	78.8278	12.113	this study	SRR6518286
S250	Xinluzhong5	Cultivated	the North of Xinjiang	NIR	MLM	182841156	150	27426173400	89.1	77.9664	11.6848	this study	SRR6518288
S251	Xinluzhong6	Cultivated	the South of Xinjiang	NIR	MLM	170171371	150	25525705650	88.2	78.7998	10.8751	this study	SRR6518290
S252	Xinluzhong7	Cultivated	the South of Xinjiang	NIR	MLM	193259038	150	28988855700	87.7	78.4917	12.3506	this study	SRR6518297
S253	Xinluzhong8	Cultivated	the South of Xinjiang	NIR	MLM	172120427	150	25818064050	88.8	79.2169	10.9997	this study	SRR6518298
S254	Xinluzhong9	Cultivated	the South of Xinjiang	NIR	MLM	168660668	150	25299100200	88.2	79.1836	10.7786	this study	SRR6518300
S255	Xinluzhong10	Cultivated	the South of Xinjiang	NIR	MLM	166357530	150	24953629500	88.5	78.991	10.6314	this study	SRR6518348
S256	Xinluzhong12	Cultivated	the South of Xinjiang	NIR	MLM	168166184	150	25224927600	88.7	79.1679	10.747	this study	SRR6518349
S257	Xinluzhong13	Cultivated	the South of Xinjiang	NIR	MLM	192558125	150	28883718750	88.3	77.9267	12.3058	this study	SRR6518350
S258	Xinluzhong14	Cultivated	the South of Xinjiang	NIR	MLM	163361772	150	24504265800	88.6	79.2572	10.44	this study	SRR6518352
S259	Xinluzhong15	Cultivated	the South of Xinjiang	NIR	MLM	166472851	150	24970927650	88.8	78.9854	10.6388	this study	SRR6518371
S260	Xinluzhong16	Cultivated	the South of Xinjiang	NIR	MLM	168264114	150	25239617100	88.1	79.3712	10.7533	this study	SRR6518372
S261	Xinluzhong17	Cultivated	the South of Xinjiang	NIR	MLM	162858818	150	24428822700	88.7	78.9916	10.4078	this study	SRR6518391
S262	Xinluzhong19	Cultivated	the South of Xinjiang	NIR	MLM	170779676	150	25616951400	87.9	78.7805	10.914	this study	SRR6518392
S263	Xinluzhong20	Cultivated	the North of Xinjiang	NIR	MLM	159541213	150	23931181950	89	78.5665	10.1958	this study	SRR6518393
S264	Xinluzhong21	Cultivated	the South of Xinjiang	NIR	MLM	163733984	150	24560097600	88.3	79.2323	10.4637	this study	SRR6518394
S265	Xinluzhong22	Cultivated	the South of Xinjiang	NIR	MLM	192350848	150	28852627200	88.5	79.1545	12.2926	this study	SRR6518395
S266	Xinluzhong26	Cultivated	the South of Xinjiang	NIR	MLM	165615082	150	24842262300	88.3	79.1142	10.584	this study	SRR6518396
S267	Xinluzhong27	Cultivated	the South of Xinjiang	NIR	MLM	197062348	150	29559352200	88.6	78.433	12.5937	this study	SRR6518397
S268	Xinluzhong28	Cultivated	the South of Xinjiang	NIR	MLM	164922158	150	24738323700	88.8	78.8899	10.5397	this study	SRR6518398
S269	Xinluzhong30	Cultivated	the South of Xinjiang	NIR	MLM	167481785	150	25122267750	88.9	78.609	10.7033	this study	SRR6518399
S270	Xinluzhong32	Cultivated	the South of Xinjiang	NIR	MLM	178664912	150	26799736800	88.5	78.92	11.4179	this study	SRR6518400
S271	Xinluzhong34	Cultivated	the South of Xinjiang	NIR	MLM	164002731	150	24600409650	88.4	79.1003	10.4809	this study	SRR6518405
S272	Xinluzhong35	Cultivated	the South of Xinjiang	NIR	MLM	183990143	150	27598521450	88.4	78.8794	11.7583	this study	SRR6518406
S273	Xinluzhong40	Cultivated	the South of Xinjiang	NIR	MLM	172287031	150	25843054650	89.3	78.7504	11.0103	this study	SRR6518407
S274	Xinluzhong41	Cultivated	the South of Xinjiang	NIR	MLM	218490477	150	32773571550	88.2	79.1237	13.9631	this study	SRR6518410
S275	Xinluzhong45	Cultivated	the South of Xinjiang	NIR	MLM	182173776	150	27326066400	88.5	79.3621	11.6422	this study	SRR6518412
S276	Xinluzhong46	Cultivated	the South of Xinjiang	NIR	MLM	178023912	150	26703586800	88.6	79.0101	11.377	this study	SRR6518415
S277	Xinluzhong47	Cultivated	the South of Xinjiang	NIR	MLM	178115495	150	26717324250	87.4	78.3136	11.3828	this study	SRR6518416
S278	Kangcaoganlin	Cultivated	the United States	Amerasian	MLM	179872853	150	26980927950	87.9	79.2979	11.4951	this study	SRR6518417
S279	Jiangyin1	Cultivated	Yangtze River	YZRR	MLM	163712759	150	24556913850	88.2	78.9339	10.4624	this study	SRR6518420
S280	Huihe36	Cultivated	the South of Xinjiang	NIR	MLM	185988900	150	27898335000	87.8	78.5011	11.886	this study	SRR6518421
S281	Jinken1042	Cultivated	the North of Xinjiang	NIR	MLM	193439302	150	29015895300	88.2	78.7855	12.3621	this study	SRR6518422
S282	Guoxinmian9	Cultivated	Hebei	YRR	MLM	164553328	150	24682999200	88.2	78.6802	10.5161	this study	SRR6518423
S283	Junmian1	Cultivated	the South of Xinjiang	NIR	MLM	180404165	150	27060624750	87.7	79.2273	11.5291	this study	SRR6518424
S284	Huiyuan717	Cultivated	the North of Xinjiang	NIR	MLM	161880031	150	24282004650	88.1	78.7382	10.3453	this study	SRR6518425
S285	Yunzao219	Cultivated	Shanxi	YRR	MLM	191582963	150	28737444450	88.2	78.8294	12.2435	this study	SRR6518426
S286	Yunzao33-356	Cultivated	Shanxi	YRR	MLM	187037376	150	28055606400	88	78.76	11.953	this study	SRR6518427
S287	Jinmian2	Cultivated	Liaoning	NSER	MLM	168045035	150	25206755250	88.9	78.2333	10.7393	this study	SRR6518428
S288	Chaoyangmian2	Cultivated	Liaoning	NSER	MLM	172251815	150	25837772250	87	79.0363	11.0081	this study	SRR6518429
S289	Dunhuang77-116	Cultivated	Gansu	NIR	MLM	166486234	150	24972935100	88.1	78.8566	10.6396	this study	SRR6518430
S290	Ganmian4	Cultivated	Gansu	NIR	MLM	180649094	150	27097364100	88	79.2177	11.5447	this study	SRR6518444
S291	Guannongzao C-50	Cultivated	Liaoning	NSER	MLM	162857181	150	24428577150	89.1	78.4331	10.4077	this study	SRR6518445
S292	Guannongchangzao B14	Cultivated	Liaoning	NSER	MLM	215841900	150	32376285000	88	79.0773	13.7938	this study	SRR6518446
S293	Yanzao1	Cultivated	Jiangsu	YZRR	ESM	191702874	150	28755431100	87.9	79.0837	12.2512	this study	SRR6518447
S294	Yanzao2	Cultivated	Jiangsu	YZRR	ESM	186228515	150	27934277250	87.7	79.2291	11.9013	this study	SRR6518448
S295	Jinmian6	Cultivated	Liaoning	NSER	MLM	178536650	150	26780497500	87.9	78.8812	11.4097	this study	SRR6518449
S296	Jinken69-2	Cultivated	the North of Xinjiang	NIR	MLM	165312809	150	24796921350	87.9	78.8898	10.5646	this study	SRR6518450
S297	Jinken148-39	Cultivated	the North of Xinjiang	NIR	MLM	179465980	150	26919897000	88.2	78.7105	11.4691	this study	SRR6518451
S298	Zhuangjiahan102	Cultivated	the North of Xinjiang	NIR	MLM	170733232	150	25609984800	88.5	79.1485	10.9111	this study	SRR6518452
S299	Yinshan4	Cultivated	Henan	YRR	MLM	181251617	150	27187742550	88.7	79.2432	11.5832	this study	SRR6518453
S300	Ejing1	Cultivated	Hebei	YRR	MLM	171780470	150	25767070500	88.1	79.0628	10.978	this study	SRR6518454
S301	Simian3	Cultivated	Sichuan	YZRR	MLM	168782449	150	25317367350	89	79.1666	10.7864	this study	SRR6518455
S302	Stoneville 4B	Cultivated	the United States	Amerasian	MLM	169890708	150	25483606200	88.2	79.3173	10.8572	this study	SRR6519349
S303	Jimian10	Cultivated	Hebei	YRR	MLM	171087428	150	25663114200	88.5	78.4642	10.9337	this study	SRR6519350
S304	Jimian11	Cultivated	Hebei	YRR	MLM	182793162	150	27418974300	88.5	79.1741	11.6818	this study	SRR6519214
S305	Jimian12	Cultivated	Hebei	YRR	MLM	175491669	150	26323750350	87.8	78.8095	11.2151	this study	SRR6519215
S306	Jimian16	Cultivated	Hubei	YZRR	MLM	165314165	150	24797124750	88.2	79.1587	10.5647	this study	SRR6519216
S307	Jimian17	Cultivated	Hubei	YZRR	MLM	192804146	150	28920621900	89.1	79.1168	12.3215	this study	SRR6519217
S308	Sumian4	Cultivated	Jiangsu	YZRR	MLM	162779536	150	24416930400	88.5	79.2317	10.4028	this study	SRR6519221
S309	Ekangmian2	Cultivated	Hebei	YRR	MLM	164694046	150	24704106900	88.8	78.8611	10.5251	this study	SRR6519421
S310	Ekangmian3	Cultivated	Hubei	YZRR	MLM	183964125	150	27594618750	87.5	78.9081	11.7566	this study	SRR6519422
S311	Ekangmian6	Cultivated	Hubei	YZRR	MLM	166792164	150	25018824600	88.7	79.1358	10.6592	this study	SRR6519423
S312	Edaimian	Cultivated	Hebei	YRR	MLM	164679181	150	24701877150	88.3	79.2261	10.5242	this study	SRR6519424
S313	Xuzhou142	Cultivated	Jiangsu	YZRR	MLM	196712358	150	29506853700	88.4	78.5871	12.5713	this study	SRR6519222
S314	Sumian9	Cultivated	Jiangsu	YZRR	MLM	182691610	150	27403741500	88.3	79.0268	11.6753	this study	SRR6519223
S315	Sumian12	Cultivated	Jiangsu	YZRR	MLM	179398054	150	26909708100	88.6	78.9323	11.4648	this study	SRR6519224
S316	Sukang191	Cultivated	Jiangsu	YZRR	MLM	185453431	150	27818014650	88	78.8504	11.8518	this study	SRR6519225
S317	Gangmian1	Cultivated	Hebei	YRR	MLM	167850706	150	25177605900	86.8	77.0596	10.7268	this study	SRR6519226
S318	Gangmian2	Cultivated	Hebei	YRR	MLM	178580940	150	26787141000	89	79.3137	11.4126	this study	SRR6519227
S319	Coker 201	Cultivated	the United States	Amerasian	MLM	188377670	150	28256650500	88.1	79.577	12.0387	this study	SRR6519228
S320	Daihongdai	Cultivated	Hunan	YZRR	MLM	182257266	150	27338589900	88.4	79.5454	11.6475	this study	SRR6519229
S321	Yishuhong	Cultivated	Hubei	YZRR	MLM	175514234	150	26327135100	87.5	79.0641	11.2166	this study	SRR6519230
S322	Bomian1	Cultivated	Shandong	YRR	MLM	174071027	150	26110654050	88.7	78.8263	11.1244	this study	SRR6519231
S323	Kemian4	Cultivated	Jiangsu	YZRR	MLM	171890263	150	25783539450	87.8	78.6226	10.985	this study	SRR6519232
S324	Ganmian11	Cultivated	Jiangxi	YZRR	MLM	181019995	150	27152999250	88.3	78.7015	11.5684	this study	SRR6519233
S325	Ganmian12	Cultivated	Jiangxi	YZRR	MLM	208476977	150	31271546550	88.8	78.9068	13.3231	this study	SRR6519234
S326	Xianmian13	Cultivated	Hunan	YZRR	MLM	198679456	150	29801918400	88.9	78.9489	12.697	this study	SRR6519235
S327	Yapengmian	Cultivated	Hubei	YZRR	MLM	186188910	150	27928336500	88.1	78.1425	11.8988	this study	SRR6519236
S328	Jijiaodezimian	Cultivated	Jiangsu	YZRR	MLM	170278700	150	25541805000	88.3	79.165	10.882	this study	SRR6519237
S329	611bo	Cultivated	Tajikistan	Amerasian	MLM	160405537	150	24060830550	86.8	78.1566	10.251	this study	SRR6519238
S330	Annong121	Cultivated	Anhui	YZRR	MLM	195633488	150	29345023200	88.5	78.8739	12.5024	this study	SRR6519239
S331	Deltapine16	Cultivated	the United States	Amerasian	MLM	197680839	150	29652125850	88.6	78.9735	12.6332	this study	SRR6519240
S332	Delfos 531	Cultivated	the United States	Amerasian	MLM	177135865	150	26570379750	87.8	78.9598	11.3202	this study	SRR6519241
S333	Dunmian1	Cultivated	Gansu	NIR	MLM	194385088	150	29157763200	88	78.8768	12.4226	this study	SRR6519242
S334	Dunmian2	Cultivated	Gansu	NIR	MLM	207736197	150	31160429550	87.9	79.163	13.2758	this study	SRR6519243
S335	Ganmian2	Cultivated	Jiangxi	YZRR	MLM	196721413	150	29508211950	88.8	78.6998	12.5719	this study	SRR6519244
S336	Ganmina3	Cultivated	Jiangxi	YZRR	MLM	189121177	150	28368176550	88.3	79.0939	12.0862	this study	SRR6519245
S337	Ganmian47	Cultivated	Jiangxi	YZRR	MLM	193355373	150	29003305950	88.9	78.8722	12.3568	this study	SRR6519246
S338	Guangyedaizimina	Cultivated	the United States	Amerasian	MLM	198413938	150	29762090700	86.9	78.0944	12.68	this study	SRR6519247
S339	Ji668	Cultivated	Hebei	YRR	MLM	191915260	150	28787289000	88.7	78.9785	12.2647	this study	SRR6519248
S340	Jimian25	Cultivated	Hebei	YRR	MLM	216925746	150	32538861900	88.3	79.0641	13.8631	this study	SRR6519249
S341	Jinmian5	Cultivated	Liaoning	NSER	MLM	163584847	150	24537727050	88.4	78.0237	10.4542	this study	SRR6519250
S342	Keke1543	Cultivated	Uzbekistan	Amerasian	MLM	173470172	150	26020525800	87.1	77.7393	11.086	this study	SRR6519251
S343	Ningmian1	Cultivated	Jiangsu	YZRR	MLM	187389835	150	28108475250	86.7	77.9003	11.9755	this study	SRR6519252
S344	Ningmian22	Cultivated	Jiangsu	YZRR	MLM	206502578	150	30975386700	88.5	79.3981	13.197	this study	SRR6519265
S345	Nongda94-7	Cultivated	Hebei	YRR	MLM	178257843	150	26738676450	89	79.1486	11.3919	this study	SRR6519266
S346	Nongdamian8	Cultivated	Hebei	YRR	MLM	171268247	150	25690237050	87.5	77.9643	10.9452	this study	SRR6519267
S347	Shumian1	Cultivated	Sichuan	YZRR	MLM	186348069	150	27952210350	87.9	78.8061	11.9089	this study	SRR6519268
S348	Sumian1	Cultivated	Jiangsu	YZRR	MLM	189390527	150	28408579050	88.3	78.6799	12.1034	this study	SRR6519341
S349	Sumian22	Cultivated	Jiangsu	YZRR	MLM	214525344	150	32178801600	88.7	78.9943	13.7097	this study	SRR6519342
S350	Xiangmian10	Cultivated	Hunan	YZRR	MLM	194298781	150	29144817150	88.4	79.4079	12.4171	this study	SRR6519343
S351	Xuzhou219	Cultivated	Jiangsu	YZRR	MLM	197680181	150	29652027150	87.7	78.0023	12.6331	this study	SRR6519344
S352	Yinshan8	Cultivated	Henan	YRR	MLM	169096614	150	25364492100	88.4	79.1975	10.8065	this study	SRR6519345
S353	Yumian1	Cultivated	Henan	YRR	MLM	185395843	150	27809376450	88.1	78.603	11.8481	this study	SRR6519346
S354	Yumian2	Cultivated	Henan	YRR	MLM	198356704	150	29753505600	87.7	78.1693	12.6764	this study	SRR6519347
S355	Xinluzao53	Cultivated	the North of Xinjiang	NIR	ESM	173864740	150	26079711000	87.9	78.1017	11.1112	this study	SRR6519348
S356	108Ф	Cultivated	Uzbekistan	Uzbekistan	MLM	188773584	101	19066131984	77.8	74.3152	8.12306	SRS705603	SRR1580650
S357	Si 1470	Cultivated	Uzbekistan	Uzbekistan	MLM	33882530	101	3422135530	73.9631	69.1	1.45799	SRS705605	SRR1580652
S358	Emian3	Cultivated	Hubei	YZRR	MLM	111332700	150	16699905000	85.9	79.1284	7.11494	SRS1660922	SRR4006675
S359	Emian6	Cultivated	Hubei	YZRR	MLM	115537436	150	17330615400	84.6	77.3254	7.38365	SRS1660923	SRR4006676
S360	Emian9	Cultivated	Hubei	YZRR	MLM	102276988	150	15341548200	83.9	77.9322	6.53622	SRS1660924	SRR4006677
S361	Emian11	Cultivated	Hubei	YZRR	MLM	102276988	150	15341548200	83.9	77.9322	6.53622	SRS1660925	SRR4006678
S362	Emian15	Cultivated	Hubei	YZRR	MLM	117485798	150	17622869700	82.4	79.4484	7.50817	SRS1660926	SRR4006679
S363	Sumian2	Cultivated	Jiangsu	YZRR	MLM	102626142	150	15393921300	85.3	79.3745	6.55853	SRS1661038	SRR4006695
S364	Sumian3	Cultivated	Jiangsu	YZRR	MLM	101444720	150	15216708000	86	77.5844	6.48303	SRS1661040	SRR4006696
S365	Sumian5	Cultivated	Jiangsu	YZRR	MLM	120908596	150	18136289400	85.8	80.0951	7.72691	SRS1661039	SRR4006697
S366	Sumian8	Cultivated	Jiangsu	YZRR	MLM	109235036	150	16385255400	84.3	77.5872	6.98088	SRS1661041	SRR4006698
S367	Simian2	Cultivated	Jiangsu	YZRR	MLM	144595430	150	21689314500	86.7	78.8395	9.24066	SRS1661044	SRR4006702
S368	Nantong5	Cultivated	Jiangsu	YZRR	MLM	111650146	150	16747521900	84.6	77.1693	7.13523	SRS1691424	SRR4006712
S369	Stoneville 4	Cultivated	the United States	Amerasian	MLM	109214030	150	16382104500	86.8	79.2252	6.97954	SRS1691436	SRR4006726
S370	Ningmian7	Cultivated	Jiangsu	YZRR	MLM	120431646	150	18064746900	85.4	79.9074	7.69643	SRS1691622	SRR4018530
S371	Xiangmian11	Cultivated	Hunan	YZRR	MLM	105767778	150	15865166700	85.2	78.1237	6.7593	SRS1691645	SRR4018555
S372	Xiezuo2	Cultivated	Zhejiang	YZRR	MLM	144052836	150	21607925400	85.5	78.0027	9.20599	SRS1691646	SRR4018556
S373	Xumian18	Cultivated	Jiangsu	YZRR	MLM	110167970	150	16525195500	87.4	78.3643	7.04051	SRS1691658	SRR4018580
S374	Xuzhou514	Cultivated	Jiangsu	YZRR	MLM	112438520	150	16865778000	87.8	79.1393	7.18561	SRS1691660	SRR4018582
S375	Trice	Cultivated	the United States	Amerasian	MLM	114846864	101	11599533264	78.7	78.0464	4.94194	SRS705574	SRR1580605; SRR1580606
S376	Auburn 56	Cultivated	the United States	Amerasian	MLM	169004514	101	17069455914	78.6	77.7609	7.27239	SRS705556	SRR1580583; SRR1580584; SRR1580585
S377	Lone Star	Cultivated	the United States	Amerasian	MLM	147013174	101	14848330574	82.4	76.3492	6.32608	SRS705567	SRR1580598
S378	Acala	Cultivated	the United States	Amerasian	MLM	82389657	101	8321355357	77.7	74.2225	3.54529	SRS705554	SRR1580581
S379	Coker139	Cultivated	the United States	Amerasian	MLM	191224012	101	19313625212	73.7	71.8624	8.22851	SRS705557	SRR1580586; SRR1580587
S380	Lankart	Cultivated	the United States	Amerasian	MLM	102921236	101	10395044836	85.6	76.0023	4.42877	SRS705566	SRR1580597
S381	Paymaster 54B	Cultivated	the United States	Amerasian	MLM	177442480	101	17921690480	85	76.1146	7.63548	SRS705571	SRR1580602
S382	King	Cultivated	the United States	Amerasian	MLM	115379414	101	11653320814	78.2	76.1472	4.96486	SRS705564	SRR1580594; SRR1580595
S383	Mebane Triumph	Cultivated	the United States	Amerasian	MLM	118515186	101	11970033786	85.6	76.2774	5.09979	SRS705569	SRR1580600
S384	Lumian1	Cultivated	Shandong	YRR	MLM	168293832	101	16997677032	79.6	73.3932	7.2418	SRS705585	SRR1580623
S385	Shiyuan321	Cultivated	Hebei	YRR	MLM	123503736	101	12473877336	79.5	75.1687	5.31445	SRS705584	SRR1580624
S386	J8891	Cultivated	Brazil	Amerasian	MLM	184084950	101	18592579950	80.1	76.6346	7.92131	SRS705581	SRR1580617; SRR1580618
S387	Brazil 011	Cultivated	Brazil	Amerasian	MLM	212424856	101	21454910456	81.2	75.9655	9.14079	SRS705592	SRR1580635; SRR1580636
S388	Brazil 014	Cultivated	Brazil	Amerasian	MLM	78156254	101	7893781654	80.7	76.959	3.36312	SRS705593	SRR1580637; SRR1580638
S389	Brazil 0101	Cultivated	Brazil	Amerasian	MLM	63734738	101	6437208538	81.8	77.0345	2.74255	SRS705594	SRR1580639; SRR1580640; SRR1580641
S390	India 941	Cultivated	India	Amerasian	MLM	135332092	101	13668541292	82.9	76.498	5.82344	SRS705596	SRR1580643
S391	India NV50-70	Cultivated	India	Amerasian	MLM	107500502	101	10857550702	72.3	69.546	4.62582	SRS705598	SRR1580645
S392	MA-6	Cultivated	India	Amerasian	MLM	168531776	101	17021709376	82.2	76.3389	7.25204	SRS705597	SRR1580644
S393	Coker's Foster 300	Cultivated	the United States	Amerasian	MLM	127148118	101	12841959918	81.5	76.3566	5.47128	SRS705558	SRR1580588
S394	Rowden Malone	Cultivated	the United States	Amerasian	MLM	70952690	101	7166221690	81.9	76.8945	3.05315	SRS705572	SRR1580603
S395	Ferguson 406	Cultivated	the United States	Amerasian	MLM	166696500	101	16836346500	82.5	74.6203	7.17307	SRS705563	SRR1580593
S396	Paymaster 54	Cultivated	the United States	Amerasian	MLM	166696500	101	16836346500	79.5	76.8327	7.17307	SRS705570	SRR1580601
S397	Lanart 57	Cultivated	the United States	Amerasian	MLM	89602282	101	9049830482	82.3	76.55	3.85565	SRS705565	SRR1580596
S398	Dixie Triumph	Cultivated	the United States	Amerasian	MLM	150722836	101	15223006436	81.4	76.4281	6.48571	SRS705561	SRR1580591
S399	Mebane	Cultivated	the United States	Amerasian	MLM	106652168	101	10771868968	83	76.1275	4.58932	SRS705568	SRR1580599
S400	Dixie King	Cultivated	the United States	Amerasian	MLM	202058556	101	20407914156	81.1	76.0069	8.69473	SRS705560	SRR1580590
S401	Tashkent 1	Cultivated	Uzbekistan	Amerasian	MLM	143514882	101	14495003082	78.4	76.9362	6.17555	SRS705599	SRR1580646
S402	Tashkent 2	Cultivated	Uzbekistan	Amerasian	MLM	89442354	101	9033677754	80.3	76.1972	3.84877	SRS705600	SRR1580647
S403	Tashkent 3	Cultivated	Uzbekistan	Amerasian	MLM	177482998	101	17925782798	80.8	76.1913	7.63722	SRS705602	SRR1580648
S404	Che 66-241	Cultivated	the North of Xinjiang	NIR	MLM	183959338	101	18579893138	79.5	76.8327	7.9159	SRS705601	SRR1580649
S405	Punctatum3	Wild	Mexico	Wild	Wild	67162182	101	6783380382	78.8	74.9519	2.89004	SRS705606	SRR1580653
S406	Punctatum5	Wild	Mexico	Wild	Wild	126066834	101	12732750234	78.8	73.6046	5.42475	SRS705607	SRR1580654
S407	Richmondi6	Wild	Mexico	Wild	Wild	231638930	150	34745839500	87.5	78.4615	14.8034	this study	SRR6627722
S408	Punctatum14	Wild	Mexico	Wild	Wild	41494262	101	4190920462	81.8	75.7129	1.78553	SRS705609	SRR1580656; SRR1580657; SRR1580658
S409	Punctatum25	Wild	Mexico	Wild	Wild	50415014	101	5091916414	76.9	74.046	2.16939	SRS705610	SRR1580659
S410	Punctatum24	Wild	Mexico	Wild	Wild	112625566	101	11375182166	76.9	74.6849	4.84636	SRS705611	SRR1580660
S411	Punctatum31	Wild	Mexico	Wild	Wild	107604730	101	10868077730	78.8	74.7682	4.63031	SRS705613	SRR1580661
S412	Morrilli2	Wild	Mexico	Wild	Wild	88503066	101	8938809666	76.6	74.9508	3.80835	SRS705612	SRR1580662
S413	Morrilli38	Wild	Mexico	Wild	Wild	108583156	101	10966898756	77.9	75.2389	4.67241	SRS705614	SRR1580663
S414	Morrilli45	Wild	Mexico	Wild	Wild	120209580	101	12141167580	83.7	75.0976	5.1727	SRS705616	SRR1580664
S415	Yucatanense1	Wild	Mexico	Wild	Wild	135172528	101	13652425328	73.2	68.953	5.81657	SRS705615	SRR1580665
S416	Yucatanense2	Wild	Mexico	Wild	Wild	59300728	101	5989373528	62.1	57.0855	2.55175	SRS705619	SRR1580667
S417	Yucatanense3	Wild	Mexico	Wild	Wild	113797748	101	11493572548	77.5	73.5339	4.8968	SRS705617	SRR1580666
S418	Yucatanense5A	Wild	Mexico	Wild	Wild	396084772	101	40004561972	78.3	73.3869	17.0438	SRS705618	SRR1580668; SRR1580669
S419	Yucatanense6	Wild	Mexico	Wild	Wild	162709286	101	16433637886	80.6	76.0317	7.0015	SRS705620	SRR1580670; SRR1580671
S420	Richmondi7	Wild	Mexico	Wild	Wild	79889696	101	8068859296	78.8	73.7499	3.43771	SRS705621	SRR1580672
S421	Richmondi2	Wild	Mexico	Wild	Wild	117466208	101	11864087008	78.6	72.2802	5.05466	SRS705622	SRR1580673
S422	Richmondi3	Wild	Mexico	Wild	Wild	343950282	101	34738978482	75.1	70.4614	14.8004	SRS705623	SRR1580674; SRR1580675
S423	Marie-galante7	Wild	Mexico	Wild	Wild	120867242	101	12207591442	78.6	73.2238	5.201	SRS705624	SRR1580676
S424	Marie-galante17	Wild	Mexico	Wild	Wild	107385304	101	10845915704	73.8	71.6548	4.62087	SRS705625	SRR1580677
S425	Marie-galante36	Wild	Mexico	Wild	Wild	109033394	101	11012372794	74.7	71.7899	4.69179	SRS705626	SRR1580678
S426	Marie-galante62	Wild	Mexico	Wild	Wild	107800030	101	10887803030	73.2	71.7553	4.63871	SRS705627	SRR1580679
S427	Marie-galante71	Wild	Mexico	Wild	Wild	6877682	101	694645882	79.6	75.7391	0.295952	SRS705628	SRR1580680; SRR1580681; SRR1580682
S428	Latifolium1	Wild	Mexico	Wild	Wild	105900788	101	10695979588	74.7	69.7228	4.55699	SRS705629	SRR1580683
S429	Latifolium3	Wild	Mexico	Wild	Wild	22125492	101	2234674692	76.5	72.6736	0.952076	SRS705630	SRR1580684; SRR1580685; SRR1580686
S430	Latifolium13	Wild	Mexico	Wild	Wild	143364982	101	14479863182	83.7	76.4054	6.1691	SRS705631	SRR1580687; SRR1580688
S431	Latifolium39	Wild	Mexico	Wild	Wild	143114358	101	14454550158	84.4	75.6829	6.15831	SRS705632	SRR1580689; SRR1580690
S432	Latifolium161	Wild	Mexico	Wild	Wild	110217740	101	11131991740	80.7	76.5657	4.74275	SRS705634	SRR1580693; SRR1580694
S433	Latifolium178	Wild	Mexico	Wild	Wild	186938090	101	18880747090	74.8	72.1123	8.04408	SRS705635	SRR1580695
S434	Palmeri5	Wild	Mexico	Wild	Wild	26031364	101	2629167764	83.2	75.3098	1.12015	SRS705636	SRR1580696; SRR1580697; SRR1580698
S435	Palmeri2	Wild	Mexico	Wild	Wild	96856224	101	9782478624	76.5	71.0889	4.16779	SRS705638	SRR1580701; SRR1580702
S436	Palmeri14	Wild	Mexico	Wild	Wild	86927890	101	8779716890	69.9	65.4899	3.74057	SRS705637	SRR1580699; SRR1580700

## Sheet: Table S2
Table S2: Summary of SNPs in each chromosome
Chromosme	Length (Mb)	SNP number	SNP/Mb	Intergenic	Intronic	Exonic	Downstream	Upstream	Synonymous	Nonsynonymous
A01	117.711	649248	5515.63	617859	10120	2047	6695	8963	742	1251
A02	108.05	428821	3968.74	404267	6717	2046	5648	7159	672	1307
A03	113.014	475812	4210.19	443883	7738	2317	7993	10125	765	1453
A04	85.1144	287643	3379.49	267537	6322	2200	4388	5289	699	1447
A05	109.366	461235	4217.35	413882	12188	3460	11096	14444	1225	2102
A06	124.007	698333	5631.39	666336	9058	2525	7117	9395	903	1546
A07	97.7386	406664	4160.73	377982	7795	1655	6939	8957	552	1065
A08	122.328	573129	4685.19	537383	9648	2623	8279	10847	941	1600
A09	82.064	348074	4241.49	317818	8429	1970	7166	8948	636	1267
A10	114.802	562672	4901.22	526797	10386	2596	8639	10614	868	1661
A11	123.158	581679	4723.02	537564	12281	3949	9929	12628	1296	2526
A12	107.625	431230	4006.8	400803	7606	2201	7356	9285	733	1385
A13	108.332	602683	5563.29	567844	9658	2770	8101	10398	968	1728
D01	63.1831	294373	4659.04	257939	11233	2332	8297	10480	865	1420
D02	69.8121	263551	3775.15	222934	14601	3292	8093	10419	1192	2042
D03	52.6783	200041	3797.41	177866	5263	1806	5564	6869	639	1134
D04	56.4083	204937	3633.1	179511	6539	1603	6222	7925	566	994
D05	62.9035	217392	3455.96	169577	12518	4436	10660	13995	1548	2823
D06	66.8424	287041	4294.3	254731	9027	1908	7595	9901	635	1223
D07	59.2318	240457	4059.6	210642	7782	1582	7523	9234	561	987
D08	69.0111	291861	4229.19	253307	9779	2814	9373	11679	1081	1680
D09	52.7963	264286	5005.76	228607	9528	2110	8372	11181	737	1308
D10	67.9767	306161	4503.91	266283	12046	2951	9046	11537	936	1929
D11	72.911	270117	3704.75	222036	15246	4126	9939	12878	1377	2681
D12	62.6672	204842	3268.73	172505	8163	1782	7580	10137	675	1069
D13	63.3165	226342	3574.77	193502	8728	2571	7664	9837	922	1588
Scaffolds	114.112	340260	2981.81	324741	3459	1336	2702	3040	412	836
Total	2347.16	10118884	4311.12	9214136	251858	67008	207976	266164	23146	42052

## Sheet: Table S3
Table S3: Summary of Indels in each chromosome
Chromosme	Length (Mb)	Indel number	Indel/Mb	Intergenic	Intronic	Exonic	Downstream	Upstream	Frame shift	Non-frame shift
A01	117.711	45547	386.94	38908	2053	104	1482	1944	103	32
A02	108.05	28671	265.351	23905	1211	88	1147	1527	86	32
A03	113.014	33665	297.883	27670	1399	103	1533	1933	103	31
A04	85.1144	20423	239.948	16440	1238	84	957	1158	83	22
A05	109.366	44061	402.877	33302	2556	156	2623	3571	153	57
A06	124.007	47249	381.018	40698	1840	101	1628	1985	98	29
A07	97.7386	34529	353.279	28063	1690	84	1620	2108	83	34
A08	122.328	42393	346.553	34866	2010	117	1804	2374	117	42
A09	82.064	29649	361.291	23254	1704	101	1551	1996	99	26
A10	114.802	42121	366.9	35296	1736	88	1842	2196	88	27
A11	123.158	46266	375.663	37055	2386	183	2092	2950	178	57
A12	107.625	33588	312.085	26744	1518	101	1817	2256	98	33
A13	108.332	44279	408.734	37040	1901	134	1745	2313	131	54
D01	63.1831	29360	464.681	22788	1957	98	1538	2046	97	41
D02	69.8121	27542	394.516	20485	2270	107	1550	2117	105	49
D03	52.6783	20073	381.049	15890	1075	76	1033	1323	70	27
D04	56.4083	19974	354.097	15213	1216	67	1217	1518	66	19
D05	62.9035	28849	458.623	19666	2403	137	2150	2943	136	43
D06	66.8424	29476	440.978	23049	1724	96	1511	2054	94	42
D07	59.2318	27430	463.096	21327	1486	83	1541	2039	77	30
D08	69.0111	30358	439.9	22920	1948	96	1822	2363	95	38
D09	52.7963	28822	545.909	21649	1811	111	1754	2317	111	48
D10	67.9767	32031	471.206	24671	2037	112	1751	2322	108	34
D11	72.911	29675	407.003	21313	2330	154	1918	2532	155	63
D12	62.6672	24664	393.571	18063	1522	81	1659	2205	81	40
D13	63.3165	22937	362.259	17137	1445	122	1373	1914	117	48
Scaffolds	114.112	20500	179.648	18518	450	36	400	508	33	11
Total	2347.16	864132	368.161	685930	46916	2820	43058	56512	2765	1009

## Sheet: Table S4
Table S4: Summary of accessions used in PCR and Sanger sequencing
No.	Sample	Cultivar/Germplasm line
1	S15	Zhong152201SQ
2	S60	Shizao2
3	S65	Xiazao2
4	S89	CRI14
5	S123	CG3020-3
6	S131	STS458
7	S224	Ken27-3
8	S332	Delfos 531

## Sheet: Table S5
Table S5: SNP loci selected for validation PCR and Sanger sequencing
No.	Chromosome	Position	Sense	Anti-sense
1	A01	6726591	TTGCCTAAGGCCGCATAGTT	TTCGGCGACGAATACGAGTT
2	A01	7989794	GGAACACACGACAGTGCAAC	AGTGTGAGGAGTGCTGCTTC
3	A01	8746759	ACTTTATGTGCTCAGGCCGT	TTGTGCCTCGCGAATATGGTA
4	A01	10388572	CAGCCCTGTCTAGGTGGAGA	GGTGCACAAGCTGACTAGGAA
5	A01	17189271	CAGAAGCTAGCGGAACCTCA	TCAGGGGGATTTGCTACAGTTT
6	A01	17617299	ATCTCTTTGGGCAAGGCACA	CAATGTGGCACGTCGGATTC
7	A01	20992663	TCGTCGGAGACTTCGTTACAC	GTCACAGACCGTGTGGACAT
8	A01	62777136	CTCTTACCTTGTTCCGGCGT	GTAACGTCTCGTGCTCGACT
9	A01	82723641	GCGTAGTAAGGACGAGGAGC	TACACCGCATGCACTTGCTA
10	A01	107496897	AAATGGCGAGGCGTGTGATA	GCATACGGACCGTGGATGAT
11	A01	107534889	CGATGCACCGATCCGTCTAA	AGGTTGTATGGCCCACACTG
12	A01	109082124	TGGGTGAAAACCGTCGTCTT	CTCGAGTGTGGTCGTGTAGG
13	A02	2509363	TGAGGACATCATCCTTTGCCC	ATGGCACCACCAAGGATCTG
14	A02	5376301	ACTAGCGATGTTGCTCGGAC	AAATGGGGAAAGACTCACCTGG
15	A02	6455804	CTTTCCCCACGTCCTCCATT	TCCTACCCCTATCTACGCTGAG
16	A02	6456180	AGGTAGAGCCCCTTTCCCAA	TCCTACCCCTATCTACGCTGAG
17	A02	9559795	TCCAACGGAGGGAACATCTTG	TGCTGTTAAAGCTTGGCCCTA
18	A02	15358997	GCGTTTTCCCCAGCCTCTAT	ATGTACCCAAGAAGGCCAGC
19	A02	67178107	CTCTGCGTGTCCCTTTAGGT	ACACTGGCATGTAACCCACA
20	A02	79057326	GTAGCTCCTTTGGGTTCGACA	TCTACCTCTCACGCCACAGA
21	A02	81453959	AGGTTAAAGCCTCTCACGCC	CCCAAACGCCAATTGCATCA
22	A02	93666469	ACACGCCACTTATCCCTTGG	GAAAGGCTAGGTTCGCTGGT
23	A02	98918887	AATCTGGCCCGCTGTACTTT	AAAGCGTGCACTGTGTTGAG
24	A02	99217752	TGCCCGTACCTTGCTTTGAA	GAGATCAGAGGCCAGAGCAC
25	A02	99305886	CCTAACAATGGCATCAAGCACC	AGGGAAGCGTGACAAGGTAAAA
26	A02	99775147	GTTGATGGAGTAGCGGGGAG	TGCTCGGTAACCCTAACGAAG
27	A02	100617136	GTTGTGAGTCGACAGTTGCC	TCTATCAAGGGGTGATGTTGGG
28	A02	103741258	AGGTAGGTGAAACCGAGAGGA	ACTGCAATGACGGTAAGTGGT
29	A03	25911847	GGAGCTCCCACCCATTGAAG	AAACGGTGTGTACAGAGCCAA
30	A03	56182130	CCTCATCATCTGCATGGGAAAA	TGGTGTGTTTGGGTCTGGTA
31	A03	56777875	GTCCACTAAGCACTGAGCAAA	AGGTTCTACTTCTCCACCCAAAT
32	A03	74208738	ACAGTTCTGAGGAAGCCACG	CCCGAGTGGTCCCTACACTA
33	A03	85452531	TGGACATATGCGATTGGGGC	CCAATTGGGGAGTGCCTTGT
34	A03	91867837	CTAGGCTGTGTGACGAGTGG	ACGATGGTTGAAGCGAGGAG
35	A04	3458666	CTTAGTGCCGAGGCGTGTTA	GCGCCACTCTGATTTGATGC
36	A04	9765424	GCTTTTGGTGGCTAGGGAGA	AGGCGTGTCCTAGGTAGTGT
37	A04	10259713	GAGGCAAGACAACCTGCTCT	TGCACATCCACCTCCTTAACC
38	A04	16014995	GATGGCCAGTCCAGGCTAAA	AGTACCGCAACGAGTACGAC
39	A04	20688543	CATGACCGTGTCTCTACCCG	TGTGATGAACCCACGGTAAGG
40	A04	21477906	TACCCATAGGCCCGAAAATCA	TGGGTGGCATATTGGCCTTG
41	A04	22417816	CCAATCCCCTCAAATCGGCT	ACAGTGACGCAGTTAGCCAG
42	A04	47179843	GTGGTTCATTGGGTATGCCAAG	ACAGGCCGTGTGTGATAGAC
43	A04	60574587	ATGGGGAAAGCATACCAGCC	TGGCCTCTAATCGCCAAAGG
44	A04	62579032	GTCTCGCCATTTCAAGTCCG	CGACGTAGATGAGGTCCCAG
45	A04	74681346	AGGTCCCCTCACCAGTAGAC	GAAATCGTGCCCTAACGTGC
46	A04	77020755	TGCTTCTCCCAACGACCTTC	GACTTTGTGACGGGTTTGCC
47	A04	77046800	GATCTCCTGAGCAAGCCGTT	CCTTCTGGATAACGCTTATTACGAC
48	A04	77094930	ATGTCCCAATAACAGCCCGA	TTTCCCCCGATCCTAATCCG
49	A04	80676239	TGGGCCAATTTTATCCAGCCT	TGGCTGGAGAGTCCAAAAGC
50	A05	5539960	CTGGGACCGGCGTTATCATT	GCCTAAACCAGGCCCAACAA
51	A05	5723029	AGAACCAAAAGGAGAGAGGGC	AATGTTGGTCAGCTGGGGG
52	A05	13551118	GAAAGAACCCGCATTTAGCCAT	CTAGCATCAATTGCAGTGCCTTA
53	A05	14621727	TCCCGAAAATTGGGGCGTTA	GTCGGGTCGGATAAGGTCAC
54	A05	14811161	GAAGGGATTAGTGATAGTGTGGC	GTCTTCGCTCCGCCTTTTTA
55	A05	15044977	TGGTGTTGGCCAGTAGATGG	TTGCAGGCTGAATGGAGGTT
56	A05	25658138	CCAAGGTGAGGCAATGGTCA	ACCCTCCTCCGACTTGACTT
57	A05	25741443	GCTAATCCTTCCTCGAGCGT	GGCTGCCTAATGAGCAACAC
58	A05	26010246	GGTGTCTGGCTTGATCCCTC	CTGCCACAACGACAAACCTG
59	A05	30362810	GCAGATCGTGTAGTCTGGCA	TCACAATCCATGCGGCCTTA
60	A05	34201790	AAGGCCGTCCAATGCAGATA	CACCTAGGGTTCGGCTACTG
61	A05	35085195	CAAGAAAACTCCCGGCCGAT	GCCCTAATGCCCAAAGCCTTA
62	A05	37812299	CCCATTCCTGGCATCAAGGT	GGGCTAAGACCCAACTGCAT
63	A05	41311291	GACATTCACGGGACGATGGA	TCTAACCACGCAACACACCA
64	A05	105887624	ACACGGTGCTTTGAGGGAG	CTATAGGCGTTCTGTTGGCCT
65	A05	108982648	TCGAGTCTTCCAAGCCCAAC	CTGGGTTGCCGACAATACCT
66	A05	108987279	GCCTGTAATGACAGCAGAGATGG	CAGATGGGATGGGATGGGGT
67	A06	2141315	TGCACGTACTTTACCCGGAC	GGTGGTTCAAGTCTTGGCCT
68	A06	6641182	TCTGCAAGAATGGCCCGTTA	AGCAAACCTTCGATCGGTCA
69	A06	6725421	GGACCTCCTACTTGCTATTCCT	ACAGGTGTCGAAGTGCTCTA
70	A06	11060825	AGGACTCAGAGGAAGGACCC	CAAGCAGAACATCCCCTCCA
71	A06	19158446	TCGGATCGACGTATGGTGTC	TGGGATTCTTGCACGTGTCT
72	A06	19250004	TGCCGGCATTGTACCTGTTTA	ACTTTCACCCATGGCCAACA
73	A06	19530897	ATGGTACCTCACTTTGGGCG	AGGGATGAGCCAAAGACAGC
74	A06	20712529	CCGAACGGTTGCGTTTTTCT	GAGTGACCCGTGCAACCTTA
75	A06	22348171	AAATGGTTTTGGGCTGCGTT	ACGAACCGAAACAAAGTGAGC
76	A06	23361453	TGCGGAACCTAGCGATCAAAT	ACACGGTTGTGTAGTCAGGC
77	A06	29939156	TGACTGGTTAGCTCGGGTTG	CCGGAACAGGGTTCTAGGTG
78	A06	31027739	CCCTAAGGGCCATTCAGACC	GGGTTCGGGTAGAAGACGAC
79	A06	31565246	ACGGAATGGAGGTGGTTCTTC	TGCCCCAAGATGTAACGCTC
80	A06	33865402	CTTTGGATGCCTTGTGGGGA	AAATTCGGAGTGGCCGTAGG
81	A06	34875410	TCTGCATCAAGGGGGTCATC	GACCGAGCTACGAGGATTTCA
82	A06	53017596	GCATTCCCGATGTGAGCTGTA	AGTTACCGGGACTCCAAAAACA
83	A06	67507261	CATTCAGCCATGGGAGGAAGA	GCACCGTGTAGCTAGGTCAT
84	A06	90305082	AGCCTTGGTTGTTTGGGGAT	TAATCGCCGACTCCTTTGGG
85	A06	90812849	TCTGGAGAGAGAGGGTTCGG	CTGATGCAGATCCAGCCCTT
86	A06	94851327	TTGTCAGTTCACCGGGCAAT	AGTTCACCATTCGGCCAACA
87	A06	98316320	CTGCGAGAGGCACATAGTAGC	GGCAACTGGTCTCACACACAT
88	A06	107069625	ATGGGAGTGGATCAAGGGGA	AGACAAGGGAATGCTCGGTC
89	A06	116407101	GGGCATACCGCACAGCTTAT	AAATGCCCATGCCACAAACG
90	A06	122062766	TTTGTGACACCTCCATGCCA	GGCACTAGACCTTTGGCTGA
91	A07	9777759	CCAAGAACCTGAGAACGGCT	GGAATGGGTTGTCACCGACT
92	A07	15410424	TTTGGGTTTTTGGTGATGGCTA	ATTCCCCGGTTCTATCGTGT
93	A07	20631053	GATAATCAACGCCGGCCAAAG	TCCGGTAATGCCTTGTAACCC
94	A07	25685288	CGGAAGGTAGCGGAAGGTAAT	GCTTTCGACAAGGTCAAATGGT
95	A07	25966223	CTAGGGTTGTTGCCACCTGT	CTGTGAAGCTGCGGACTGTA
96	A07	27233273	ACCTGGCCATTTAGCTCGTT	TCGACTAGCTGTCATGTTCCG
97	A07	30081567	GCAGCCTCTTCTGCGGATTA	AAGGGTTACACGGCCAAGTT
98	A07	30684062	TCTGGTTCAGGGTGATTGGC	GACCGAGAGGGTACTTGTGC
99	A07	91254012	TCGATACTAGCTCCGCTCCA	CTCGACTTCTGCCCCATTCA
100	A07	91531646	GGCGTTACATCACGGGTCT	GGTTGCCGAAATTTGAGGAGG
101	A07	91915581	GACGGTCCCCTTGAAATCCA	AGGCAGTTGGGAAGATGACC
102	A07	93699005	GAAAACGGGTTTGGGAGTCG	GGTACCAATTTAGGGTGTTGCG
103	A08	23190231	TCTATTCTGGCGTTGGTGGC	ATGGGAACCTCATTGTCTGCC
104	A08	26138850	TAGCACAAGCAGGCATCTGG	GGCCAACACCAAGCTCCTAA
105	A08	27833139	AGGGAAAATTGGGTCCGAGG	CTCCCACATGGCCTCTTCAAT
106	A08	30610219	AAGGGCCACTTAGCCAGAAC	GGCGTGTGTAAACCCCTGTA
107	A08	30704332	GATGCGCGCCATCCTTAATC	AGATCGGGCCCAAAAGTCTC
108	A08	33643805	TCGGGACCCCAAATCTGAAG	GCTGTGTGATATGGGGCGA
109	A08	35002906	ACACGGCTTTAGGACATGGG	CCCCCGATCAAGGTCTGTTC
110	A08	38290141	ATACGGGCGTGTTACCCTTC	TTTCGGCGACTGTTATGGGT
111	A08	40099021	TGTCGGAGATCCAGTCACAC	TATAGGCAAGCCGTGTGGTC
112	A08	41906336	GGCTGAACAGGCACTCTCAT	CCTGAGCACCGGAACGTATT
113	A08	41982624	GTCAGAGTAATGGCCTCGGG	TGAGCATTTTGCCCCTAGACT
114	A08	43620213	AGAAGTTGTGTTCTGCCGGT	ATCACGGCGGATGAAATGGA
115	A08	43664722	GCCTCCACAAGAACATTGGC	TGCGACGTCCTAGGTATGC
116	A08	45254486	AACAGACAGCCTTCGTGCAT	GGTAGCCGATCACTTGCAGA
117	A08	47883146	GACTTTGTGATGGGTTTGCCC	TCCCATGTAGCCTGTTCAACC
118	A08	53872916	GGGCAGCCATCTACTTGTGT	TGGTATACACCCAGAGCCGA
119	A08	56176003	CCTAAGCTCACCTGCGACG	TCCATAGGGAGCACCGATGT
120	A08	57584207	ACCCCTGTGCACTAAAAACCA	CGGCTACAAGTGTGGAAATGG
121	A08	65296682	TAATGCCGTGTGAGGCACAT	GTGTGGGGCGAATTTCTGAC
122	A08	66339901	CGTTCCACAACCTGCACCTA	AAAGGCTGTGAGCAAGGGTT
123	A08	68736884	TGTGACTACCCGAGTGTCCT	GTCCCCGAGCTTGTAGCTTA
124	A08	71470623	TGGCGGGCTTTGGTAAAGT	CTTGTGATGTTCATAGTGTGGCA
125	A08	73199420	AGTTGCAAGAAGCCTTGGGT	ACACTGTGTCCTTGCCACAA
126	A08	75050359	GTGACCGCATAACCGTCAAC	CTACTAGCAGGACGAACGCAT
127	A08	82915983	ATATGGGCATGTGGTCAGCC	GTATCCATCGCCGGAACAGG
128	A08	83970790	ACCAGTATATGAGGGGCCGT	TGGAAGACGGTTGGAGAAGC
129	A08	86275495	TTAGCTGAATTGAAAGCAAGATCG	TTGGCGATCTCACAAAGATTGA
130	A08	87838593	TGGTGGCCAGGTCTGAAAC	TTCCCGATTTCGGTTGCACT
131	A08	95455212	TCAGCCAAGGGGTTGAAGAT	GTGGGGTGCGCCAATTTTAT
132	A08	101939914	CACGTTCGCTCCACACTTTC	GCCCTATGACGATGCAAACG
133	A08	109650969	GATGTCGGCACAAGTGAGGT	TGTTAATGCTCGGGTTGCCT
134	A08	112479941	GGGCCTTTTGTAAATCGGGC	AATCGGGCAGAATTGGACCTT
135	A08	113145507	CATCCCAGGCCAATCCTGAA	GGCCATGTCGCTAGGTTACA
136	A08	121721855	GTTAGCGGTCAAGCACGTTT	TCCAATCCGGCCAATATCACA
137	A09	515137	ATAACCCACCCCGATGCAAT	CCAATTTCGGCACACACTCC
138	A09	6963405	TTCCGCTACATCGATCCGC	TAATGGTTGGAGTGTGGCCG
139	A09	10186951	GCTTTCCGAGATATCCGCGT	TCTGCCCGTGTAGGCAAAAT
140	A09	15127950	CCATGCCTTTGCAAGTTTTGTT	GAAACACAGGTCACACGGTC
141	A09	19844379	ACGAATGCCACACTCGAAAG	ATCCAAGTTGCTGGTGCCTA
142	A09	23379960	ATTGATAGTGTGTGGCACCGT	GGGGCTACATGTCATGCGATA
143	A09	29030304	TCCAATCCAACGAGCTTCCC	CATGTGTGGCTCGAGAGTGT
144	A09	53639300	ATTCCTCAAGACTAGACCGCC	GCTGGTGTGGATCCATAGGT
145	A09	58642452	GCAGGGGTAGTCTTTTGTCCA	GTGTTGGGCGAGCATAATGG
146	A09	58904651	TTTTGCTTCTCTTTGCCCGC	AGTTTGCGAGGACAACGTCT
147	A09	63514720	CAGGCCGAGCCTAGACAAAA	GGATGTACAGGACCAGCACC
148	A09	70649659	AATGGTGTTACGTGGTCGGA	TCGTCACGAAGTCATTCCACT
149	A09	72492229	TGACTGAGGCAGATGGCAAG	TGCCAAACTGTTGATTGAATGGT
150	A09	80438825	TTAGCCTAATGCCCCAATGGT	GAGGCTAACAGTGGCCTTCT
151	A10	17016941	ACGGACTCATGCCCGATTTT	AGCACTCCTTCCAGATGCAC
152	A10	28419754	TGACATCGCATCGCTTCCTC	CCAGTGTGCGTCGAACAGA
153	A10	70496992	CCTCCGGGTTTTGCCTCAG	TGGACCTGTGTGGCCATTTC
154	A10	94171198	CCGTGAGAGTGTTCATGGTGT	TAAATCTCGTGGCCGAAGCAT
155	A10	95108963	AAGGAGGTCGAACCCGAAAA	AGGTTCGTCAATGGAGGGTTT
156	A10	97281803	GAGTCAGCGCCCTCTAGTTC	ACCAATATAGGCTGCCTCGC
157	A10	107071134	GGGAGAGTTGTAACAGCCCG	TCTAGGCCATCATACAGCCCT
158	A10	109275024	CGATTGGCTCCAGCTTCGATA	AACAACCTGCAAATACGCACC
159	A10	112545118	ATGGGGCCCACCATCTTAAT	CCCATCGGAACTCGAGATGA
160	A10	113105267	CCTAGCAAAGGAATGGGCAC	CTACCGGGACTCCAAAAACG
161	A11	2022374	TCCTTTTCAGGCAGTTCGACA	TAACCCACAGGTCCCAGGAT
162	A11	3409386	GTTAGTGCCCGAGGACGTAG	GGTCAAAATGTGGTGTTAGCCC
163	A11	9395405	AGTGAGATATGGCCTAGGCTTC	GAAGGGGGAAAGTCCTTGCT
164	A11	22364752	GGCACAGTTTGTACCTCTCCA	AGCATCTGCACACTTTGGGA
165	A11	25025337	TTCAGCCCAGGTAAGTTCCTAA	TGGCTTGATGTGTTGATCCG
166	A11	34355343	CACGGGACACCCTTGAAGAT	CCTAGGTCAGTTGCTGTGCT
167	A11	35330238	TGCATATGTCTCTGCCCGTG	GGCTCGAGAGCGAGCATTTA
168	A11	48881421	TGCCTCGGGACAACTAAAGC	GGTGGACGGACAAACATCCA
169	A11	49937059	GTCGAGGCCACAGACAATGA	CTCAACTCCGGTGGAGCAAT
170	A11	55415100	ACGACCATGTGACCCAAGTC	ATTGTGACACGAGGTGGCTT
171	A11	55955441	GTGACGGAGTATGAGCGTGA	GCTTGCCTAATGGGTTAGACG
172	A11	110196920	AGCAGCTGAAAGACGGGATG	GATGAGAAGAAGCCAACGCAC
173	A11	112413792	TGTGGCAACCCAGACATAGC	GGGATGCTTCTAGGCGACTG
174	A11	116737067	GGGCGAAAGGGCGAAAATAC	ATACCCTGTCCACTAACCCGA
175	A12	2741074	TGTCCTGTTCGTATTGTTTCATCA	CGTCCTCATATTGGACTCGC
176	A12	6210382	TCCTCTTGCGCCAAGCATTA	AGGGCCCAAAAGGGTATTCG
177	A12	98212874	TCCTGGATCCTTGGGAGCAA	GTTGGAGATGTTTCTAGAGTGCCT
178	A12	102386465	GAGGTCGGATTTGGTCGGAG	GTCGTGTCCTAACTCACGGG
179	A12	106056142	TGGAGCAAAAACGAAATGGCA	GGCCCAGTAATGTAGGGACC
180	A13	6008700	CAGTGTTAGCACCAGTTGCG	TGGACAAGGGGAACAAGTGG
181	A13	64421754	CAGTGTTAGGGACATGGGCA	TAAGGCCCGCACTGATACTG
182	A13	90528661	TTGAGTCTACGATGTGATGTCAGC	ATTGAGCCCATGAAGGCACC
183	A13	91256502	CAGTGCCGACAAAGGGAATG	TGTTCGCAGGATCGCTATGT
184	A13	94240851	GTTTAGGAAGGCCCCAGGT	CAGGCACTCTGATTGGTTACG
185	A13	95495022	GGCCCTACTGTAACATCCCAA	GGGCTAAGTCACATGACCGT
186	A13	97799955	ACAAACAAAACGGGCTCCCT	TTGGGCTTAGGGTTTGGGC
187	D01	615817	TCAGTGTTCTTCACCAGCCAT	TTTTGCTTTTTGCAGCCAAAGTT
188	D01	4649985	ATTAGCACCCTCGTAACGCC	ACGCAACCCTTTTGTTCACAC
189	D01	16421220	TGTGAGTTGCTCCAAGGTTCA	ACACGAGCTGTGGAGAATCC
190	D01	19509917	GACATCCCACAGACGTTCCA	GAGTTGCCATTGGGCTAGGA
191	D01	21037697	ACCGTGGATACACCACTTGC	CTGTGCTAGTTGTCTGCTGGT
192	D01	21693604	GCGGAAGCAAGATGTACCGA	TAGGCTTAGGGCCCAGAACA
193	D01	22749877	GGGATCGTCTGTGATCTCTCC	CAGGCCATTGAACACACACA
194	D01	29238142	AAACGCGAGTAAGCGTGCTA	TGCCTTGCATTCTCTGAGCC
195	D01	32890614	AGTACTGGTGCTCCCTACAGA	GAGGCAAGGTAGCCGACTC
196	D01	54951202	ATCAGATGCATCCCCCACTC	AGGAGTACTGTGCTTCCGTG
197	D01	57430048	TGGGCCCATTGGGATTAAAGTT	ACACACCGTTTCCCCTCAATC
198	D01	58624491	ACGGCCCAGTCCGGTAAATA	AATTGGGACTCGTGGGCAAC
199	D01	62391779	GGGAGAGGTAGTCACGAATCC	TTTTGCCCTACCTAAGGCCC
200	D01	62829814	GCGCTGTTTGAGGAAAACCC	AACAGACTGCTTGTGAACTGCT
201	D02	610440	AGTCCCTGTACTCTTCATAAATTCG	AGCCCGTGACAATGGAGAAG
202	D02	924060	TGTTGTGGATTCTCGGGAAAGA	GCTAGGTTTGGACAGACGGT
203	D02	2168855	AAACGTCTTGGTCACCCTTGT	CTAGGGCCTCAAACTTGCAGA
204	D02	2360060	CCTTGTTGGTGCAAAGAGACAA	TGCCATCTACCGTGACTGTT
205	D02	2467036	CCGGCTTCGAATCTACCTCC	CCCCTGAATCACGACACCAA
206	D02	3801444	CACAAAAGCTCGAGGCGAAG	TAGGCCTTGCTCATGTCCAC
207	D02	22543945	TCCTGACCGAGAAGTTGAAT	TGAGAACACTATGGCACCTT
208	D02	50538458	TCTAATGTCGTCGAGTTGTATC	AGTGAGATTGGATGTGAGGTT
209	D02	52483371	TGGTAGCAACAGAGGAGAATA	TGCAAGCATGTGGTTCAAT
210	D02	57601264	GACAAGCAACAGGAGTACATAA	GGATGATTCTGCCATGAAGAG
211	D02	69083713	CAAGCAAGCCATAAGAAGAAG	ACCACCGCATCCTCTAGT
212	D03	30779826	TATCCCAGCCATCTTACACAT	CATAGAGAAACCGAACGACTT
213	D03	40867876	TGTTATAGTCGTGTCCCTCTT	AATCAGTCTTCCTTCTCTTCAG
214	D03	41658835	TGGCAATAGGTTAGGAAGGTA	AACTGAGCACTGACCCAAA
215	D03	44378993	CAATCTAGCCATCATTCCAGTA	CTTGTTGAGCGTATGAGTAAGA
216	D03	45833942	AAGACGGAGTCGCACATC	GGTATGGGCTGAATTGAACAA
217	D03	50706807	GTTTGGGAGGGATGTGGTA	GTGGCTCTCAGACTTGAATG
218	D04	168022	AGTCCAATTGAACCACCATTC	CAACAATTTAGTCCCTCTGCTT
219	D04	212035	AAGTCAGCCTAACTCTCGTAA	CCCGTAACCAAAGCACAAA
220	D04	390425	GCTGCTTTGGTTACTTTGC	CGATGATGAATTAGGCTTGAAG
221	D04	3837370	TGTAGTGGCTGATGCTCTC	CAGACATGACCTTCAGTAACG
222	D04	4858483	TTCGCCATCTAACTCCATTATC	AAGTCAGTCGTCTATCCAGAA
223	D04	7732130	ACCAGTGAATTGCTTGACAG	TCTCTATTGAGTGCCTCGTAA
224	D04	9537612	GCATCTAGTTAGTGAGGAAGTT	TCATTGAACGCCTTAACCAA
225	D04	9796697	GCTAAGGTAGTGGAGGTAGG	CTATGGTATCGCAACAAGTCA
226	D04	52133370	CTCCTCTTCCTCCTCATCAC	AATCAAATCGGTCCCACAAG
227	D05	1182662	CTCTGGACCGAATGACAAC	GCCTGATGCGAATGACAC
228	D05	1667484	CAAGCAGCCAAGTAGTTGAA	CGTTCCTGATACCTCTCGTA
229	D05	5576691	GCCAATATGAACTCGCATCTA	GACCTGTCCACACTTCCTT
230	D05	13354026	GAGTGATGAAGAAGAAGCAGAT	GATGTGATTGGGTTTGGGTTA
231	D05	18858257	CACACGCCATTGTCTCTG	CTTGTCGGAGTTGTATCATTCT
232	D05	22670934	GATTTAATCCCTAACCTGCCTA	CACATGATGGCAATAATCACAC
233	D05	24187427	AATCACTCTTCCTTCTCTTCAC	GGCATATACCTTGGTCACAC
234	D05	58027810	TTACGTCTGCATTAGTCCTTG	GTATTCTGAAGGGAAGAAGTTC
235	D05	61376231	TGGACATGGATGCTACTAATTC	CTTCAAGATTGAGCCAAGAGA
236	D06	2394851	AAATACTTGAGAGGTCCCTGTA	CCGTGTACTAGGAATTGGATTG
237	D06	7307472	ATCAGGCTACGCTATTATTGTG	TACAGTCGCATTGTCTACCA
238	D06	8651229	CCTATGGTGGACGGTTAAGA	CCATCCTTGAGTCATCACTTAA
239	D06	14817506	CCTACTTATTGCGGTTGCTAA	CATTCTTGTACTCTTGGTGGAA
240	D06	16568215	GTGTGCTGATTACAACATTGC	CTTGGAGAGGTATTGCTGGTA
241	D06	18121883	TGTAGGCAAGGCGAAGTC	AGTGAGTTCAAGCAAGTTGT
242	D06	22782729	GATGTTGTGCGTCTTAGGTT	ATCTGTCGGTTGCTCTATCTA
243	D06	47289035	CGAATAGGTTCCTCTAGCATT	TACAGTAGGTTCACAGCATTG
244	D06	59623501	CATGGTTCTATGTAAGCCTTGT	TGTCATGGTTCACCGCATA
245	D06	62251824	CATATCAGGTCGGGCTCAG	ACACATTCCGTCAACATTCA
246	D06	65727195	CCATCAGGTCCAAGAGAAGA	TCTATGCTATGCTCCACTCAG
247	D07	3274854	GCCACTACCACATATTCTTCC	CGAGTCAGTGTCTCAATAATGA
248	D07	3945699	GCCAGTCATCATCAACAACA	ATCAAGAAGAGGAGACGGAAT
249	D07	7812232	AGAATCGTGCTCCAACTTAC	TCTCATTCCGAGGCAACAA
250	D07	11709414	CCAAACCCTCCCATATTTCG	GATTGTACCAAGTCATCACCTA
251	D07	17000054	GTGTGGTGTGATTGGTGAT	TCTGTGGTCAAGTGCCTAA
252	D07	18441174	CTTCTTGGGCACGATAACTG	CCGAGGTTGTCTTCTACTTCT
253	D07	19771840	CTGGTCCTTGGTACTTCCTT	CGCCGCTTCCTCTTAACT
254	D07	20570588	CCTCGTGCGTAACTGACT	CGGAAGATTACATTAGCCACC
255	D08	31394574	TCGCAGACAGATAGATAGACA	GATCAGCATACAACTTCTTCCT
256	D08	34179058	TCTAGTATAGTGACCACCTACG	GGATTGTGAGATCGGAAGATAA
257	D08	35095246	AGCAGTATCAGAGAATCACCTA	TCGGATGCACGGATTATGT
258	D08	37233105	GGTCTCGTAAGCCTCGTTA	ATGGAGGTCGGTGATTCG
259	D08	38524308	CATCGTCATCATCATCATCATC	ACATCTACATCATCACCACTTC
260	D08	44132229	CCTCTATGTCAATTCAACCGAT	CCATCTAAGGTAGCTGAGAGT
261	D08	50752213	ATGGTGTGGTTAAGCTAATGG	TGTTACTCTCCTACATGGATGT
262	D08	61700430	TCTCATTGCCACTGCTGTT	GTACTAAGAGTCGCATTCCATT
263	D08	67969715	CTCTAGTTGACATCTGGCTAC	TTGTGTTGTATGATCCGTACC
264	D09	3477305	ACACGGTCTAGCATACAGTC	GTTACTTGCCTTGCCTTTGT
265	D09	4184630	GTGGCATTACTTATCCGCATT	CGAGACTTTGGACCCTTGA
266	D09	6210924	GTGGACTTGTGCTTGAATGT	TCGTGTCGTATGGCTGTG
267	D09	6670344	GACTCTTGCTCTTCTACTCCT	CGTCGGTGTAACTCAATCTG
268	D09	24555043	GCTATGATATGCTGGACGATT	GTACTTAGGCAAGAATGTGACA
269	D09	39963720	ACAACGGCGTAACTAGAGAA	GTCTGATAGGTCCAGTAATGC
270	D09	40851922	AACCTCCTATCGTGTCTTCA	TCTCTTAACTGCCGCCTATT
271	D09	41646883	TCCACTTCACGGCATCTT	GAGCGGATTACAACCACAA
272	D10	5736721	AGACAGATGAACAACACTCTTC	CTAACGTGGCAGGATAAGATTA
273	D10	20885043	TTAGCACACCACACCACAT	GCTCATACGAACTTACCTCAAT
274	D10	52753358	TACAGAAGAGGCTACTTAGGAG	GAAGACAACATCATCATCCACT
275	D10	52869159	TTAAGACAAGAGCCTCAATCAG	ATGGACCTAATGAACCGAGTA
276	D10	52869183	TTAAGACAAGAGCCTCAATCAG	TGGACCTAATGAACCGAGTAT
277	D10	52869392	CGTCTATGAATACCACCACAA	TTGAGAGTTAAGGAGGCTATTG
278	D10	52903119	AGTTGTGTAGTCCTCTGTTAGA	CGTTCAGGATAGTGGATTGC
279	D10	52903263	AGTTGTGTAGTCCTCTGTTAGA	CGTTCAGGATAGTGGATTGC
280	D10	65098740	GCAGTATCTACAGGTGAACAT	GGCATCTTAGGTGGTAATTCTT
281	D11	918006	CCATAATCGCTTTGTACCATTG	TGTTAATGTGAGGCTAGAGTTG
282	D11	2880108	GCTGGTCATTATACGTCACAA	CCATTAACTTCCTTGCTCCTAA
283	D11	30609544	GCCGAATGAAGAGGTTAGC	ACTGCCGAGTTCCTTATCAA
284	D11	63156482	AGATGGTGCTGGCTATTGA	TGGCTGATGTCTATTGGAGAT
285	D11	65909215	GCGTCCAACCATAGAGCA	GGCAGAGGCAGAGTAGTATT
286	D12	2025399	AGACTATCCTCACTTGCTTCA	GACTGAACTGTAGAAGAGAAGG
287	D12	2040229	CCGTGTGGAAGGTTGTCT	GATATAGCGTAGCAGTGTGAG
288	D12	4950923	ATGGATCTGGCTTCGTGAA	TTGGACTTGGACTTGGACTT
289	D12	5112308	GCGGCTGTGAGAGTTCTA	GCAATCAGTGACACCATCC
290	D12	7042112	TCCTTCCGATTATGTGACATG	CTATCTCGCTATACACTTGGTT
291	D12	41320398	AGCGAGAAAGGGATTGAGAT	AGGAGACGGAATATGGCATT
292	D12	43220052	CACCTACATCCTAGACCGTAT	CTCATATCCGTAAGCGTTCTC
293	D12	46245890	GGACTCATAAGATCCTCCTCAT	CTGACACCTCTCTGCCATC
294	D12	53801343	CGAGGAGGCACATCAGTTA	TTAGTGGTGGTAGGTAGCAAT
295	D13	1344204	GGGAAGACTTTATCTGGATACC	TGAGTTGGTGCTTGATTGAC
296	D13	1346797	GGTTCTTCGGTTCTTACTACG	GTGTGCCATTGTGCTTGT
297	D13	1346813	GGTTCTTCGGTTCTTACTACG	GTGTGCCATTGTGCTTGT
298	D13	1346841	GGTTCTTCGGTTCTTACTACG	GTGTGCCATTGTGCTTGT
299	D13	1575961	GCTCAAGATACTCCTCACTCA	GACTCGCAACTTCCTCTCA
300	D13	1793820	GTATGACAAGATGAAGGATGCT	AGTTAGTGGTGGAAGTGGAG
301	D13	9691244	TTCCTTGGTTGTGAGATGATG	AGATACCGCAGAAGTGAAGA
302	D13	40680459	ATTCCATACTGCCGTGTGT	CGATTCCATCCTTGTATCTTCT
303	D13	41883226	CTCCTACATTCCGTACTCCAT	GCCTTAATCGTCGTATCTCTG
304	D13	45414499	TTGACGAGGTAGATGCCAAT	CCAGCCAACTCTGTAATGTAAT
305	D13	45448059	GCACGCACCTGATGTAAC	TTTGGTCCCTAGTTTGAATCTC
306	D13	55009130	TTGACGACGATTATTAGGTTCC	AGACTTGACGCCATAGCC
307	D13	55039729	ATTCATTCCTCTAGGCATCCA	TGTCTACGCTCAACTAACCA
308	D13	57705094	AACCATTGCCCACATATTCC	CTATCATCTGTGCGTCTCATT
309	D13	60795154	GTTGGAGAGAAACTATGGGTAG	GTGGTATATGTGGCACACTAG
310	D13	61057645	GGGAAATAGCCTGTGTATGC	GAGTTACGCTTCACATCTTCA
311	D13	61057658	GGGAAATAGCCTGTGTATGC	GATATTGTGGAGTTACGCTTCA
312	D13	61057675	GGGAAATAGCCTGTGTATGC	GAGTTACGCTTCACATCTTCA
313	Scaffold1031	76928	AAGGTAGAGAAAGAATGGGGAACT	CGCAACTGTTGACCACATCAT
314	Scaffold2277	25669	AAGTTTGGAGGGGTCACAACG	ATAGAGCCACTGGGCCTTGA
315	Scaffold2483	7565	TACCCACAGGAATTGTGAAAGGA	TCGGAGGATCACCGGATTTG
316	Scaffold2912	39408	CATTGGCATGGCTTGTGTT	TGTGAGTTAGGCTGACTTAGG
Note: The yellow background indicated the error SNPs validated in the Sanger sequencing

## Sheet: Table S6
Table S6: SNP loci selected for validation by the SLAF SNP dataset
Accession	Consistent	Inconsistent	Missing Data	Accurary (%)
S5	16871	1742	1593	90.641
S8	16374	1524	2308	91.4851
S12	16070	1709	2427	90.3875
S15	15997	1472	2737	91.5736
S18	16473	1629	2104	91.001
S21	16777	1503	1926	91.7779
S23	14997	1564	3645	90.5561
S29	16813	1737	1656	90.6361
S38	16489	1636	2081	90.9738
S39	15104	1615	3487	90.3403
S40	16148	1757	2301	90.1871
S45	16353	1762	2091	90.2733
S67	16083	1779	2344	90.0403
S69	16515	1571	2120	91.3137
S86	16743	1567	1896	91.4418
S87	15720	1551	2935	91.0196
S89	16070	1765	2371	90.1037
S97	16420	1588	2198	91.1817
S123	16072	1615	2519	90.869
S127	16389	1515	2302	91.5382
S128	16697	1721	1788	90.6559
S149	15214	1539	3453	90.8136
S151	16655	1835	1716	90.0757
S203	16241	1730	2235	90.3734
S204	16826	1524	1856	91.6948
S206	15128	1481	3597	91.0832
S212	15773	1690	2743	90.3224
S273	16199	1762	2245	90.1899
S294	16342	1684	2180	90.6579
S313	16413	1524	2269	91.5036
S319	16624	1562	2020	91.411
S323	16414	1543	2249	91.4072
S324	16557	1679	1970	90.7929
S327	16299	1577	2330	91.1781
S328	16399	1504	2303	91.5992
S333	16667	1536	2003	91.5618
S335	16400	1686	2120	90.6779
S337	16738	1507	1961	91.7402
S339	16649	1458	2099	91.9479
S342	15710	1667	2829	90.4069
S346	13487	1477	5242	90.1296
S348	16398	1703	2105	90.5917
S349	16923	1779	1504	90.4877
Mean	16214.7	1622.53	2368.79	90.8987

## Sheet: Table S7
Table S7: Putative regions identified to be under domestication selection sweeps
Chromosome	Start (bp)	End (bp)	CLR values	Length (bp)
A01	5350000	5670000	428.49	320000
A01	6440000	6660000	578.551	220000
A01	7010000	7270000	350.065	260000
A01	8850000	8890000	292.76	40000
A01	9300000	10060000	1783.84	760000
A01	21800000	22270000	318.228	470000
A01	22410000	22450000	308.35	40000
A01	107570000	107660000	378.031	90000
A01	107940000	108290000	477.775	350000
A01	108530000	108800000	378.633	270000
A01	109040000	109260000	583.263	220000
A01	110560000	110740000	396.398	180000
A01	110860000	111030000	372.018	170000
A01	111180000	111520000	913.975	340000
A01	111640000	111760000	458.12	120000
A01	112480000	115030000	2619.96	2550000
A01	115500000	115620000	378.68	120000
A02	2850000	2870000	359.767	20000
A02	30080000	31070000	403.364	990000
A03	2200000	2340000	918.504	140000
A03	2530000	2700000	668.671	170000
A03	103910000	104020000	325.167	110000
A03	106360000	106480000	312.571	120000
A03	109230000	109290000	359.857	60000
A04	71350000	71380000	357.874	30000
A04	76290000	76770000	416.254	480000
A05	1280000	2070000	743.315	790000
A05	2740000	2960000	668.195	220000
A05	5510000	5530000	313.63	20000
A05	16770000	17020000	240.837	250000
A05	18430000	18490000	324.926	60000
A05	18830000	18970000	539.002	140000
A05	19020000	19299253	580.016	279253
A05	26460000	26490000	305.708	30000
A05	35910000	36160000	546.581	250000
A05	36390000	36930000	710.87	540000
A05	37240000	38276863	928.969	1036863
A05	39930000	40020000	357.061	90000
A05	40170000	40550000	450.003	380000
A05	41260000	41290000	321.156	30000
A05	95900000	96880000	875.503	980000
A05	97050000	97490000	724.524	440000
A05	107640000	107680000	379.652	40000
A05	108200000	108240000	355.405	40000
A06	20000	150000	422.914	130000
A06	650000	710000	370.481	60000
A06	1010000	1070000	450.2	60000
A06	1250000	1280000	301.846	30000
A06	3410000	3480000	311.507	70000
A06	5800000	6230000	722.759	430000
A06	6530000	7660000	895.106	1130000
A06	7880000	8060000	559.413	180000
A06	8380000	8420000	337.464	40000
A06	14900000	15080000	443.514	180000
A06	15200000	15720000	678.849	520000
A06	15970000	16370000	699.136	400000
A06	16570000	16770000	471.357	200000
A06	17340000	17380000	340.307	40000
A06	20200000	20870000	575.889	670000
A06	21120000	23180000	1311.21	2060000
A06	24210000	24290000	335.743	80000
A06	25930000	26550000	399.09	620000
A06	28340000	28620000	379.797	280000
A06	32490000	33890000	1248.09	1400000
A06	35410000	35460000	320.568	50000
A06	35570000	36430000	958.443	860000
A06	36680000	36730000	326.084	50000
A06	38250000	38300000	371.89	50000
A06	39120000	39630000	472.248	510000
A06	44640000	44680000	313.94	40000
A06	105620000	105700000	360.259	80000
A06	106070000	106750000	390.962	680000
A06	106910000	106960000	441.134	50000
A06	115310000	115680000	412.782	370000
A06	115900000	116260000	509.627	360000
A06	117240000	118570000	605.074	1330000
A06	119760000	120140000	669.734	380000
A06	120430000	120710000	542.946	280000
A06	121330000	121500000	694.228	170000
A06	122610000	123900000	321.841	1290000
A06	123230000	123240000	308.792	10000
A07	3270000	3340000	380.836	70000
A07	4100000	4150000	360.819	50000
A07	8360000	8500000	360.186	140000
A07	8620000	8660000	311.731	40000
A07	10830000	10860000	540.392	30000
A07	11200000	11330000	343.587	130000
A07	15990000	16130000	633.902	140000
A07	16570000	16680000	345.786	110000
A07	21030000	21480000	684.355	450000
A07	24870000	25010000	810.89	140000
A07	25260000	25340000	356.037	80000
A07	25470000	25640000	573.144	170000
A07	25810000	25990000	353.351	180000
A07	83350000	83660000	368.414	310000
A07	90940000	91260000	739.263	320000
A07	91490000	91730000	831.56	240000
A08	3700000	3790000	372.029	90000
A08	3940000	3980000	359.22	40000
A08	4670000	4840000	411.866	170000
A08	6120000	6370000	408.647	250000
A08	18150000	18180000	302.89	30000
A08	18310000	18390000	337.98	80000
A08	19910000	19980000	312.992	70000
A08	75000000	75120000	484.9	120000
A08	87720000	88930000	1572.37	1210000
A08	98080000	98980000	600.829	900000
A08	99910000	100180000	397.026	270000
A08	101210000	101460000	358.52	250000
A08	107280000	107420000	523.574	140000
A08	118690000	118800000	379.805	110000
A09	3870000	4050000	350.584	180000
A09	4360000	4370000	288.271	10000
A09	5160000	5210000	380.282	50000
A09	5580000	5760000	300.176	180000
A09	6960000	7110000	490.099	150000
A09	7240000	7790000	699.946	550000
A09	54730000	54780000	419.41	50000
A09	68440000	68650000	586.716	210000
A10	11810000	11860000	308.94	50000
A10	15360000	15450000	414.288	90000
A10	15610000	16700000	962.574	1090000
A10	73730000	73800000	320.926	70000
A10	78060000	78650000	529.443	590000
A10	105030000	105140000	340.887	110000
A10	105230000	105410000	392.649	180000
A10	106280000	106390000	312.064	110000
A10	113740000	114500000	587.094	760000
A11	1900000	1910000	285	10000
A11	61360000	61390000	309.509	30000
A11	110140000	110540000	387.278	400000
A12	8690000	8740000	331.469	50000
A12	86320000	86550000	379.398	230000
A12	104750000	104860000	410.066	110000
A13	1870000	1980000	668.069	110000
A13	5820000	5950000	436.148	130000
A13	6190000	6380000	642.076	190000
A13	11750000	12430000	877.857	680000
A13	65580000	65995715	442.02	415715
A13	66150000	66280000	333.874	130000
A13	89520000	89540000	309.103	20000
A13	90470000	90870000	462.426	400000
A13	91000000	91050000	412.284	50000
A13	93060000	93120000	349.226	60000
A13	93390000	93540000	355.318	150000
A13	97510000	97700000	530.944	190000
A13	98300000	98660000	519.534	360000
A13	100250000	100350000	365.337	100000
A13	104240000	104310000	451.159	70000
A13	104460000	104490000	350.073	30000
A13	106330000	106550000	480.525	220000
D01	50000	160000	758.902	110000
D01	270000	320000	393.78	50000
D01	700000	740000	359.774	40000
D01	1740000	1840000	419.357	100000
D01	2880000	2990000	563.551	110000
D01	3770000	3920000	855.008	150000
D01	4210000	4230000	320.228	20000
D01	4420000	4720000	642.855	300000
D01	5990000	6130000	638.392	140000
D01	6570000	7320000	1828.37	750000
D01	7750000	7880000	1172.87	130000
D01	8080000	9820000	5579.04	1740000
D01	10200000	10260000	336.544	60000
D01	26590000	29050000	1158.09	2460000
D01	29270000	30550000	1525.24	1280000
D01	54030000	54450000	741.083	420000
D01	54570000	54920000	409.553	350000
D01	56740000	56970000	460.434	230000
D01	61360000	61680000	479.49	320000
D01	62150000	62730000	630.481	580000
D02	920000	970000	452.581	50000
D02	2160000	2480000	1132.85	320000
D02	3130000	3170000	476.608	40000
D02	4390000	4400000	307.326	10000
D02	8150000	8430000	376.235	280000
D02	8870000	9000000	349.105	130000
D02	9200000	9400000	564.294	200000
D02	39980000	40040000	331.899	60000
D02	45530000	47260000	840.982	1730000
D02	47720000	48090000	611.08	370000
D02	48370000	48400000	319.61	30000
D02	48630000	48700000	356.671	70000
D02	51360000	51510000	345.471	150000
D02	68900000	69510000	1095.77	610000
D02	69620000	69710000	504.502	90000
D03	4370000	5190000	514.02	820000
D03	35200000	36760000	270.746	1560000
D03	37240000	38940000	240.373	1700000
D03	39000000	40310000	770.47	1310000
D03	49260000	49280000	305.967	20000
D04	290000	410000	448.815	120000
D04	8830000	8850000	300.525	20000
D04	9040000	9070000	322.238	30000
D04	12540000	13160000	689.95	620000
D04	13320000	13460000	318.563	140000
D04	48980000	49430000	453.22	450000
D04	50290000	50310000	331.845	20000
D04	50560000	50600000	323.147	40000
D04	51740000	51770000	346.413	30000
D04	53970000	54290000	611.337	320000
D04	55350000	55390000	341.129	40000
D04	55650000	55680000	305.108	30000
D05	6440000	6520000	369.867	80000
D05	6630000	6750000	406.005	120000
D05	13800000	13830000	306.938	30000
D05	14990000	15370000	377.54	380000
D05	20700000	20780000	307.241	80000
D05	27690000	27770000	352.086	80000
D05	57600000	57680000	413.931	80000
D05	62800000	62850000	343.648	50000
D06	2340000	2380000	385.897	40000
D06	3520000	3710000	459.061	190000
D06	4130000	4470000	1207.89	340000
D06	4630000	5150000	2083.2	520000
D06	5940000	6070000	378.751	130000
D06	6500000	6560000	383.183	60000
D06	7230000	7490000	432.556	260000
D06	7960000	8600000	697.49	640000
D06	9020000	9040000	337.295	20000
D06	12900000	13320000	776.131	420000
D06	13430000	13850000	728.821	420000
D06	14210000	14310000	406.598	100000
D06	18990000	20810000	933.872	1820000
D06	20870000	20900000	321.263	30000
D06	23020000	23030000	296.66	10000
D06	44340000	44370000	289.724	30000
D06	45010000	45720000	591.655	710000
D06	49010000	49230000	407.461	220000
D06	49340000	49350000	297.615	10000
D06	50320000	51209634	617.056	889634
D06	52950000	53382332	929.185	432332
D06	53510000	54072310	1144.09	562310
D06	55700000	55783600	839.649	83600
D06	55940000	56220810	714.953	280810
D06	56670000	56702552	348.032	32552
D06	57290000	57804869	600.105	514869
D06	61030000	61213887	932.473	183887
D06	62280000	63124020	1444.96	844020
D06	63240000	63292237	803.876	52237
D06	63430000	63984252	1434.14	554252
D06	64100000	64438123	2056.02	338123
D06	64810000	64942565	1168.16	132565
D06	65070000	65093370	314.162	23370
D06	65200000	65239334	602.139	39334
D06	65850000	65862597	285.474	12597
D07	70000	180000	372.422	110000
D07	2440000	2460000	294.548	20000
D07	2690000	2707001	292	17001
D07	2920000	3066424	421.631	146424
D07	3820000	3892672	461.818	72672
D07	4110000	4135091	285	25091
D07	9510000	9978819	537.907	468819
D07	10940000	10961740	309.756	21740
D07	11280000	11300000	293.566	20000
D07	11610000	11840000	519.884	230000
D07	17070000	18370000	1021.52	1300000
D07	18490000	18610000	739.473	120000
D07	21590000	21720000	334.078	130000
D07	22070000	22140000	344.595	70000
D07	22380000	22420000	310.004	40000
D07	50740000	50750000	300.578	10000
D07	54560000	54580000	300.178	20000
D07	55400000	55470000	486.222	70000
D07	55900000	56290000	311.922	390000
D08	10000	70000	553.594	60000
D08	900000	1230000	665.471	330000
D08	1440000	1560000	420.73	120000
D08	2000000	2410000	357.288	410000
D08	3250000	3800000	571.681	550000
D08	4430000	4500000	329.477	70000
D08	4740000	5080000	749.723	340000
D08	5230000	5280000	490.593	50000
D08	5550000	6670000	2050.35	1120000
D08	7000000	7180000	432.469	180000
D08	8710000	8810000	471.4	100000
D08	9320000	9570000	798.713	250000
D08	9830000	10080000	476.856	250000
D08	10240000	10780000	1072.97	540000
D08	11070000	11430000	707.652	360000
D08	11520000	11640000	343.299	120000
D08	44450000	44490000	313.268	40000
D08	44670000	44800000	509.885	130000
D08	45980000	46210000	382.607	230000
D08	48190000	49190000	1222.14	1000000
D08	49450000	49930000	1199.08	480000
D08	50610000	51900000	899.089	1290000
D08	52050000	52790000	1969.85	740000
D08	52810000	52850000	383.811	40000
D08	53680000	53760000	380.458	80000
D08	54170000	54850000	1046.26	680000
D08	55230000	55540000	428.713	310000
D08	58270000	58450000	363.533	180000
D08	58860000	58900000	302.379	40000
D08	59680000	60360000	974.416	680000
D08	60620000	60650000	376.507	30000
D08	60360000	61030000	304.145	670000
D08	61460000	61660000	661.702	200000
D08	61950000	62050000	801.498	100000
D08	62330000	62370000	404.768	40000
D08	63310000	63380000	466.06	70000
D08	63820000	63920000	517.189	100000
D08	64280000	65120000	798.111	840000
D08	66090000	66150000	416.171	60000
D08	67810000	68010000	492.152	200000
D08	68150000	68740000	3024	590000
D09	6640000	6710000	479.776	70000
D09	7220000	7970000	630.208	750000
D09	8560000	8690000	347.025	130000
D09	11350000	11370000	296.02	20000
D09	11530000	11640000	353.413	110000
D09	24730000	25090000	372.571	360000
D09	25080000	25110000	330.704	30000
D09	25300000	27680000	786.953	2380000
D09	27860000	31930000	2695.64	4070000
D09	32040000	32060000	310.864	20000
D09	32190000	32530000	871.123	340000
D09	32850000	34140000	1452.17	1290000
D09	34480000	34810000	1639.44	330000
D09	34930000	36020000	2052.34	1090000
D09	36350000	36780000	1260.18	430000
D09	36940000	37630000	821.314	690000
D09	39350000	39930000	1610.88	580000
D09	40170000	40600000	1157.11	430000
D09	41190000	41840000	636.798	650000
D09	42060000	42110000	352.812	50000
D09	42290000	42310000	297.724	20000
D09	42620000	42700000	356.975	80000
D09	42940000	42950000	289.255	10000
D09	45930000	45950000	305.823	20000
D09	46080000	46110000	363.133	30000
D09	46340000	46370000	362.536	30000
D09	50900000	51060000	495.902	160000
D09	51370000	51630000	414.178	260000
D10	3040000	3080000	334.558	40000
D10	4110000	4390000	661.516	280000
D10	63810000	64250000	296.88	440000
D10	64660000	65600000	1015.92	940000
D11	17160000	17240000	475.354	80000
D11	29860000	29980000	354.85	120000
D11	61060000	61190000	344.889	130000
D11	62820000	62870000	297.677	50000
D11	66510000	66890000	504.863	380000
D12	6400000	6460000	332.595	60000
D12	6940000	7040000	413.78	100000
D12	43000000	43100000	345.009	100000
D12	53260000	53560000	462.685	300000
D12	53660000	53710000	343.471	50000
D12	57740000	58310000	458.959	570000
D12	60650000	60670000	310.723	20000
D12	60860000	61010000	396.319	150000
D13	830000	1360000	692.242	530000
D13	1580000	1620000	313.942	40000
D13	8290000	8350000	423.112	60000
D13	9750000	9800000	316.975	50000
D13	10570000	10710000	324.237	140000
D13	52850000	52880000	297.661	30000

## Sheet: Table S8
Table S8: Genes within the putative domestication sweeps
Gene ID	Chromosome	Start	End	Length	Arabidopsis ID	ArabDesc	InterProt_ids
Ghir_A01G004310	A01	5356084	5356953	870	NA	NA
Ghir_A01G004320	A01	5368442	5369427	986	AT2G21110	Dirigent protein 4
Ghir_A01G004330	A01	5403244	5407213	3970	AT1G53400	F12M16.29
Ghir_A01G004340	A01	5410999	5415071	4073	AT1G78650	DNA-directed DNA polymerase
Ghir_A01G004350	A01	5416691	5422325	5635	AT1G78680	Gamma-glutamyl hydrolase 2
Ghir_A01G004360	A01	5424401	5428577	4177	AT3G47570	Probable LRR receptor-like serine/threonine-protein kinase At3g47570
Ghir_A01G004370	A01	5468311	5470238	1928	AT1G78680	Gamma-glutamyl hydrolase 2
Ghir_A01G004380	A01	5471794	5472268	475	NA	NA	ATGGH2, GGH2 | gamma-glutamyl hydrolase 2 | chr1
Ghir_A01G004390	A01	5475805	5492120	16316	AT4G20140	LRR receptor-like serine/threonine-protein kinase GSO1
Ghir_A01G004400	A01	5498062	5502025	3964	AT3G47090	Leucine-rich repeat protein kinase family protein
Ghir_A01G004410	A01	5504639	5511086	6448	AT3G47570	Probable LRR receptor-like serine/threonine-protein kinase At3g47570
Ghir_A01G004420	A01	5614058	5618512	4455	AT3G47090	Leucine-rich repeat protein kinase family protein
Ghir_A01G004760	A01	6458782	6459519	738	AT5G20480	LRR receptor-like serine/threonine-protein kinase EFR
Ghir_A01G004770	A01	6473950	6477344	3395	AT3G14920	Peptide-N4-(N-acetyl-beta-glucosaminyl)asparagine amidase A protein
Ghir_A01G004780	A01	6479804	6490215	10412	AT3G14930	Uroporphyrinogen decarboxylase 1, chloroplastic
Ghir_A01G004790	A01	6494760	6497016	2257	AT2G42610	LSH10
Ghir_A01G004800	A01	6510974	6512656	1683	AT1G78830	EP1-like glycoprotein 2
Ghir_A01G004810	A01	6537983	6539878	1896	AT1G78850	EP1-like glycoprotein 3
Ghir_A01G004820	A01	6542664	6544658	1995	AT1G78850	EP1-like glycoprotein 3
Ghir_A01G004830	A01	6544853	6545728	876	AT5G18070	Phosphoacetylglucosamine mutase
Ghir_A01G004840	A01	6607608	6614731	7124	AT3G14940	Phosphoenolpyruvate carboxylase 3
Ghir_A01G005100	A01	7086210	7090739	4530	AT3G15030	TCP4
Ghir_A01G005110	A01	7090468	7095938	5471	AT3G15050	IQ-domain 10
Ghir_A01G005120	A01	7127640	7128930	1291	AT3G15110	At3g15110
Ghir_A01G005130	A01	7133816	7134819	1004	AT3G15115	Putative uncharacterized protein At3g15110/F4B12_2
Ghir_A01G005140	A01	7223356	7224732	1377	AT5G54010	UDP-glycosyltransferase 79B6	| chr3:5086219-5087352 REVERSE LENGTH=339
Ghir_A01G005150	A01	7225535	7226735	1201	AT4G16330	2-oxoglutarate (2OG) and Fe(II)-dependent oxygenase superfamily protein
Ghir_A01G005160	A01	7228686	7236483	7798	AT3G15120	P-loop containing nucleoside triphosphate hydrolases superfamily protein
Ghir_A01G005170	A01	7236879	7240806	3928	AT3G15140	Uncharacterized exonuclease domain-containing protein At3g15140
Ghir_A01G005180	A01	7241102	7245233	4132	AT3G15150	E3 SUMO-protein ligase MMS21
Ghir_A01G005190	A01	7249044	7249958	915	AT5G53980	Homeobox-leucine zipper protein ATHB-52
Ghir_A01G006120	A01	8854469	8856022	1554	NA	NA
Ghir_A01G006130	A01	8866190	8871467	5278	AT4G27310	BBX28
Ghir_A01G006140	A01	8866190	8869320	3131	AT5G54430	Adenine nucleotide alpha hydrolases-like superfamily protein
Ghir_A01G006220	A01	9327414	9338894	11481	AT4G27290	S-locus lectin protein kinase family protein
Ghir_A01G006230	A01	9408310	9409350	1041	AT4G27290	S-locus lectin protein kinase family protein
Ghir_A01G006240	A01	9475222	9503436	28215	AT4G23230	Cysteine-rich receptor-like protein kinase 15	6, DFL1 | Auxin-responsive GH3 family protein | chr5:22131321-22133564 REVERSE LENGTH=612
Ghir_A01G006250	A01	9503855	9508450	4596	AT4G26090	Disease resistance protein RPS2
Ghir_A01G006260	A01	9520486	9526060	5575	AT4G27270	Probable NAD(P)H dehydrogenase (quinone) FQR1-like 1
Ghir_A01G006270	A01	9530950	9532207	1258	AT3G20640	Transcription factor bHLH123
Ghir_A01G006280	A01	9532312	9532877	566	AT3G20640	Transcription factor bHLH123
Ghir_A01G006290	A01	9563877	9568565	4689	AT5G54520	Transducin/WD40 repeat-like superfamily protein
Ghir_A01G006300	A01	9667636	9670174	2539	AT5G54510	GH3.6	6, DFL1 | Auxin-responsive GH3 family protein | chr5:22131321-22133564 REVERSE LENGTH=612
Ghir_A01G006310	A01	9838593	9840750	2158	AT5G54510	GH3.6
Ghir_A01G006320	A01	9896158	9899294	3137	AT3G50950	Disease resistance RPP13-like protein 4
Ghir_A01G006330	A01	9919640	9920874	1235	AT5G54530	Putative uncharacterized protein At5g54530
Ghir_A01G006340	A01	9928406	9932643	4238	AT3G20650	mRNA cap guanine-N7 methyltransferase 1
Ghir_A01G006350	A01	10000952	10004979	4028	AT3G20660	Organic cation/carnitine transporter 4
Ghir_A01G010000	A01	22067138	22074978	7841	AT1G19850	Auxin response factor
Ghir_A01G010010	A01	22073475	22074746	1272	AT3G27230	At3g27230
Ghir_A01G010020	A01	22142635	22145696	3062	AT5G39590	Putative uncharacterized protein
Ghir_A01G010030	A01	22146139	22149584	3446	AT1G19860	Zinc finger C-x8-C-x5-C-x3-H type family protein
Ghir_A01G010080	A01	22418457	22422185	3729	AT1G05150	Uncharacterized TPR repeat-containing protein At1g05150
Ghir_A01G016820	A01	107574948	107577465	2518	AT5G44080	Basic leucine zipper transcription factor
Ghir_A01G016830	A01	107578137	107581303	3167	AT1G25280	Tubby-like F-box protein 10
Ghir_A01G016840	A01	107582889	107585558	2670	AT1G25270	WAT1-related protein At1g25270
Ghir_A01G017010	A01	107940637	107941626	990	AT2G02850	Basic blue protein
Ghir_A01G017020	A01	107954568	107955442	875	AT2G01050	Putative uncharacterized protein At2g01050
Ghir_A01G017030	A01	107967220	107970979	3760	AT1G52870	At1g52870/F14G24_14
Ghir_A01G017040	A01	107977871	107980456	2586	AT3G26070	Probable plastid-lipid-associated protein 4, chloroplastic
Ghir_A01G017050	A01	107980931	107986877	5947	AT1G71240	Plant protein of unknown function (DUF639)
Ghir_A01G017060	A01	107991780	107993114	1335	AT3G06470	F24P17.3 protein	| chr1:18237997-18238325 REVERSE LENGTH=82
Ghir_A01G017070	A01	108018854	108023098	4245	AT1G25290	RHOMBOID-like protein 10, chloroplastic
Ghir_A01G017080	A01	108024267	108026971	2705	AT2G38000	Chaperone protein dnaJ-like protein
Ghir_A01G017090	A01	108028343	108029167	825	AT5G47160	YDG domain-containing protein At5g47160
Ghir_A01G017100	A01	108123916	108125345	1430	AT5G47160	YDG domain-containing protein At5g47160
Ghir_A01G017110	A01	108199894	108200049	156	NA	NA
Ghir_A01G017120	A01	108221800	108223659	1860	AT5G47160	YDG domain-containing protein At5g47160
Ghir_A01G017130	A01	108244939	108247847	2909	AT1G10780	F-box/RNI-like superfamily protein
Ghir_A01G017140	A01	108282602	108283844	1243	AT1G49310	At1g49310
Ghir_A01G017300	A01	108538810	108539289	480	AT2G14580	Pathogenesis-related protein 1
Ghir_A01G017310	A01	108566129	108569621	3493	AT4G13420	Potassium transporter
Ghir_A01G017320	A01	108605790	108615696	9907	AT4G13420	Potassium transporter
Ghir_A01G017330	A01	108617896	108619733	1838	AT1G71430	At1g71430
Ghir_A01G017340	A01	108635204	108637739	2536	AT3G19680	Putative uncharacterized protein At3g19680
Ghir_A01G017350	A01	108703428	108705309	1882	AT5G60440	Agamous-like MADS-box protein AGL62
Ghir_A01G017360	A01	108763342	108768954	5613	AT4G33760	Aspartate--tRNA ligase, chloroplastic/mitochondrial
Ghir_A01G017500	A01	109047657	109052446	4790	AT1G71900	Protein of unknown function (DUF803)
Ghir_A01G017510	A01	109096302	109096958	657	AT4G01500	NGA4
Ghir_A01G017520	A01	109198619	109199120	502	AT4G01500	NGA4
Ghir_A01G017530	A01	109220009	109222002	1994	AT3G26600	Armadillo repeat only 4
Ghir_A01G017540	A01	109225571	109226431	861	NA	NA
Ghir_A01G018030	A01	110579248	110584278	5031	AT1G77920	Transcription factor TGA7
Ghir_A01G018040	A01	110596411	110600656	4246	AT1G77930	At1g77930
Ghir_A01G018050	A01	110599940	110603098	3159	AT1G12350	Phosphopantothenate--cysteine ligase 1
Ghir_A01G018060	A01	110607795	110610772	2978	AT1G36730	Probable eukaryotic translation initiation factor 5-1
Ghir_A01G018070	A01	110616055	110627568	11514	AT1G77800	PHD finger family protein
Ghir_A01G018080	A01	110642069	110648451	6383	AT1G36980	Putative uncharacterized protein At1g36980	| chr1:14027594-14029711 REVERSE LENGTH=581
Ghir_A01G018090	A01	110647535	110648804	1270	AT1G36990	C-jun-amino-terminal kinase-interacting protein
Ghir_A01G018100	A01	110706983	110708145	1163	NA	NA
Ghir_A01G018160	A01	110864715	110868141	3427	AT4G08300	WAT1-related protein At4g08300
Ghir_A01G018170	A01	111007687	111010387	2701	AT1G44770	At1g44770
Ghir_A01G018180	A01	111011697	111013997	2301	AT1G76450	PsbP domain-containing protein 3, chloroplastic
Ghir_A01G018190	A01	111014280	111017376	3097	AT1G21880	LYP2	| chr1:16907834-16909409 REVERSE LENGTH=271
Ghir_A01G018270	A01	111194196	111197802	3607	AT1G76340	GDP-mannose transporter GONST3
Ghir_A01G018280	A01	111205174	111208510	3337	AT1G77510	Protein disulfide isomerase-like 1-2
Ghir_A01G018290	A01	111219196	111227504	8309	AT3G56840	FAD-dependent oxidoreductase family protein
Ghir_A01G018300	A01	111227613	111235122	7510	AT5G44600	S-adenosyl-L-methionine-dependent methyltransferases superfamily protein
Ghir_A01G018310	A01	111250809	111253056	2248	AT1G77120	Alcohol dehydrogenase class-P
Ghir_A01G018320	A01	111317075	111318112	1038	AT1G21550	Probable calcium-binding protein CML44
Ghir_A01G018330	A01	111323910	111324776	867	AT1G21550	Probable calcium-binding protein CML44
Ghir_A01G018340	A01	111337936	111343745	5810	AT5G20240	Floral homeotic protein PISTILLATA
Ghir_A01G018350	A01	111358444	111361049	2606	AT1G77380	ATAAP3
Ghir_A01G018360	A01	111412945	111413704	760	NA	NA
Ghir_A01G018370	A01	111415014	111415742	729	NA	NA
Ghir_A01G018380	A01	111438680	111441750	3071	AT3G58040	E3 ubiquitin-protein ligase
Ghir_A01G018390	A01	111466195	111467044	850	NA	NA
Ghir_A01G018400	A01	111477136	111479964	2829	AT5G06700	Protein trichome birefringence
Ghir_A01G018450	A01	111645487	111646743	1257	NA	NA
Ghir_A01G018460	A01	111656319	111658256	1938	AT5G06740	Concanavalin A-like lectin protein kinase family protein
Ghir_A01G018470	A01	111673608	111690765	17158	AT5G06740	Concanavalin A-like lectin protein kinase family protein
Ghir_A01G018480	A01	111691278	111696796	5519	AT3G12100	Putative uncharacterized protein At3g12100
Ghir_A01G018490	A01	111699080	111700619	1540	AT2G42110	At2g42110
Ghir_A01G018500	A01	111717234	111717944	711	AT3G58000	VQ motif-containing protein 25
Ghir_A01G018510	A01	111750682	111751400	719	NA	NA
Ghir_A01G018520	A01	111753063	111753999	937	AT1G77380	ATAAP3
Ghir_A01G018530	A01	111755238	111755801	564	AT5G06760	LEA4-5
Ghir_A01G018540	A01	111757372	111759907	2536	AT5G06770	Zinc finger CCCH domain-containing protein 52
Ghir_A01G018790	A01	112480335	112490188	9854	AT2G41530	S-formylglutathione hydrolase
Ghir_A01G018800	A01	112493021	112493529	509	AT1G52970	Protein DOWN-REGULATED IN DIF1 11
Ghir_A01G018810	A01	112495059	112499148	4090	AT3G57360	At3g57360
Ghir_A01G018820	A01	112500202	112503566	3365	AT2G31750	UDP-glucosyl transferase 74D1
Ghir_A01G018830	A01	112515322	112520679	5358	AT2G41290	Protein STRICTOSIDINE SYNTHASE-LIKE 2
Ghir_A01G018840	A01	112550450	112558649	8200	AT3G57890	Tubulin binding cofactor C domain-containing protein
Ghir_A01G018850	A01	112577388	112583159	5772	AT5G06839	Transcription factor TGA10
Ghir_A01G018860	A01	112596858	112598589	1732	AT1G74050	60S ribosomal protein L6-3
Ghir_A01G018870	A01	112602390	112605786	3397	AT3G12150	Alpha/beta hydrolase family protein
Ghir_A01G018880	A01	112607734	112609993	2260	AT5G06900	Cytochrome P450
Ghir_A01G018890	A01	112643823	112645712	1890	AT5G06900	Cytochrome P450
Ghir_A01G018900	A01	112680934	112683355	2422	AT2G42250	Cytochrome P450, family 712, subfamily A, polypeptide 1
Ghir_A01G018910	A01	112684591	112687732	3142	AT2G42280	basic helix-loop-helix (bHLH) DNA-binding superfamily protein
Ghir_A01G018920	A01	112710781	112714597	3817	AT3G57830	Leucine-rich repeat protein kinase family protein
Ghir_A01G018930	A01	112750938	112755567	4630	AT2G42300	Transcription factor bHLH48	| chr3:21225571-21226621 FORWARD LENGTH=254
Ghir_A01G018940	A01	112756150	112758912	2763	AT1G51200	Zinc finger A20 and AN1 domain-containing stress-associated protein 2
Ghir_A01G018950	A01	112768089	112770625	2537	AT3G12170	Chaperone DnaJ-domain superfamily protein
Ghir_A01G018960	A01	112775170	112786854	11685	AT3G20860	Serine/threonine-protein kinase Nek6	| chr4:12612554-12613586 FORWARD LENGTH=234
Ghir_A01G018970	A01	112787210	112787865	656	NA	NA
Ghir_A01G018980	A01	112791866	112792522	657	NA	NA
Ghir_A01G018990	A01	112802743	112809442	6700	AT3G57680	Carboxyl-terminal-processing peptidase 3, chloroplastic
Ghir_A01G019000	A01	112841718	112847314	5597	AT3G18140	LST8-1
Ghir_A01G019010	A01	112848418	112860428	12011	AT3G57650	1-acyl-sn-glycerol-3-phosphate acyltransferase 2
Ghir_A01G019020	A01	112868150	112881965	13816	AT3G57570	ARM repeat superfamily protein	| chr3:3876688-3878621 REVERSE LENGTH=363
Ghir_A01G019030	A01	112894735	112897937	3203	AT1G51340	Protein DETOXIFICATION
Ghir_A01G019040	A01	112920254	112922811	2558	AT2G41835	Zinc finger AN1 and C2H2 domain-containing stress-associated protein 11
Ghir_A01G019050	A01	112925911	112936413	10503	AT2G41830	Uncharacterized protein
Ghir_A01G019060	A01	112938936	112941223	2288	AT1G01170	At1g01170
Ghir_A01G019070	A01	112983872	112997189	13318	AT2G41740	VLN2
Ghir_A01G019080	A01	112998974	113003968	4995	AT3G10760	Homeodomain-like superfamily protein
Ghir_A01G019090	A01	113008492	113010309	1818	AT2G40890	Cytochrome P450 98A3
Ghir_A01G019100	A01	113010893	113012078	1186	AT2G41120	At2g41120
Ghir_A01G019110	A01	113014256	113018227	3972	AT1G76730	COG0212
Ghir_A01G019120	A01	113020955	113024765	3811	AT4G24380	INVOLVED IN: 10-formyltetrahydrofolate biosynthetic process, folic acid and derivative biosynthetic process; EXPRESSED IN: 24 plant structures; EXPRESSED DURING: 15 growth stages; CONTAINS InterPro DOMAIN/s: Serine hydrolase (InterPro:IPR005645); BE /.../bidopsis thaliana protein match is: alpha/beta-Hydrolases superfamily protein (TAIR:AT5G65400.1); Has 30201 Blast hits to 17322 proteins in 780 …
Ghir_A01G019130	A01	113040969	113044178	3210	AT1G43710	SDC1
Ghir_A01G019140	A01	113046121	113049195	3075	AT1G21200	F16F4.11 protein
Ghir_A01G019150	A01	113064064	113066275	2212	AT1G76880	Duplicated homeodomain-like superfamily protein
Ghir_A01G019160	A01	113085196	113100271	15076	AT1G68540	TKPR2
Ghir_A01G019170	A01	113103163	113105479	2317	AT3G01800	At3g01800
Ghir_A01G019180	A01	113106641	113108417	1777	AT1G09590	60S ribosomal protein L21-1
Ghir_A01G019190	A01	113109588	113116418	6831	AT3G58560	Carbon catabolite repressor protein 4 homolog 1
Ghir_A01G019200	A01	113130480	113134380	3901	AT2G42520	DEAD-box ATP-dependent RNA helicase 37
Ghir_A01G019210	A01	113162410	113167454	5045	AT3G58500	Serine/threonine-protein phosphatase
Ghir_A01G019220	A01	113194972	113195682	711	AT2G44310	Calcium-binding EF-hand family protein
Ghir_A01G019230	A01	113220248	113224555	4308	AT3G58480	IQ domain-containing protein IQM6	| chr3:3695484-3696242 FORWARD LENGTH=252
Ghir_A01G019240	A01	113231465	113243601	12137	AT5G06600	Ubiquitin carboxyl-terminal hydrolase 12
Ghir_A01G019250	A01	113261986	113269315	7330	AT5G27740	Replication factor C subunit 3
Ghir_A01G019260	A01	113287182	113287889	708	AT3G11890	F26K24.18 protein
Ghir_A01G019270	A01	113289068	113290531	1464	AT3G11900	Amino acid transporter ANT1
Ghir_A01G019280	A01	113312335	113315774	3440	AT5G06560	Myosin-binding protein 7	1); Has 84 Blast hits to 73 proteins in 13 species: Archae - 0; Bacteria - 0; Metazoa - 0; Fungi - 0; Plants - 84; Viruses - 0; Other Eukaryotes - 0 (source: NCBI BLink)
Ghir_A01G019290	A01	113317080	113325164	8085	AT3G54750	Downstream neighbor of Son
Ghir_A01G019300	A01	113332576	113333179	604	AT1G68450	VQ motif-containing protein 8, chloroplastic
Ghir_A01G019310	A01	113359293	113363080	3788	AT5G06530	ABC transporter G family member 22
Ghir_A01G019320	A01	113367620	113371034	3415	AT3G11690	At3g11690
Ghir_A01G019330	A01	113376354	113380045	3692	AT2G35880	Protein WVD2-like 4
Ghir_A01G019340	A01	113400506	113402726	2221	AT2G35900	Mal d 1-associated protein
Ghir_A01G019350	A01	113405484	113408994	3511	AT5G06410	DNAJ heat shock N-terminal domain-containing protein
Ghir_A01G019360	A01	113410524	113414040	3517	AT4G28360	At4g28360	| chr3:3130155-3130676 FORWARD LENGTH=173
Ghir_A01G019370	A01	113461106	113464960	3855	AT3G11760	F26K24.5 protein
Ghir_A01G019380	A01	113465958	113470052	4095	AT3G44150	Expp1 protein	| chr3:19546446-19546868 REVERSE LENGTH=140
Ghir_A01G019390	A01	113468391	113470052	1662	NA	NA
Ghir_A01G019400	A01	113571006	113575700	4695	AT5G06510	NF-YA10	| chr5:1912895-1913263 FORWARD LENGTH=122
Ghir_A01G019410	A01	113575873	113578749	2877	AT1G74360	Probable LRR receptor-like serine/threonine-protein kinase At1g74360
Ghir_A01G019420	A01	113579234	113581681	2448	AT5G23960	Alpha-humulene/(-)-(E)-beta-caryophyllene synthase
Ghir_A01G019430	A01	113602168	113604539	2372	AT5G23960	Alpha-humulene/(-)-(E)-beta-caryophyllene synthase
Ghir_A01G019440	A01	113637691	113639896	2206	AT5G23960	Alpha-humulene/(-)-(E)-beta-caryophyllene synthase
Ghir_A01G019450	A01	113671946	113672683	738	AT3G52440	Dof-type zinc finger DNA-binding family protein (Fragment)
Ghir_A01G019460	A01	113672861	113674069	1209	AT2G35930	E3 ubiquitin-protein ligase PUB23
Ghir_A01G019470	A01	113679127	113682479	3353	AT2G35940	BEL1-like homeodomain protein 1
Ghir_A01G019480	A01	113703369	113711542	8174	AT3G11670	DGD1
Ghir_A01G019490	A01	113711797	113714533	2737	AT5G06360	Putative uncharacterized protein	| chr2:15192556-15193347 FORWARD LENGTH=263
Ghir_A01G019500	A01	113728404	113732159	3756	AT2G01820	Receptor-like kinase TMK3
Ghir_A01G019510	A01	113756601	113760119	3519	AT3G09180	Mediator of RNA polymerase II transcription subunit 27	| chr3:20264833-20268416 REVERSE LENGTH=590
Ghir_A01G019520	A01	113761345	113764493	3149	AT5G06340	Nudix hydrolase 27, chloroplastic	2 | starch branching enzyme 2
Ghir_A01G019530	A01	113773981	113775696	1716	NA	NA
Ghir_A01G019540	A01	113777513	113779640	2128	NA	NA
Ghir_A01G019550	A01	113786361	113788722	2362	AT4G23160	cysteine-rich RLK (RECEPTOR-like protein kinase) 8
Ghir_A01G019560	A01	113803683	113805111	1429	AT3G11660	NDR1/HIN1-like protein 1
Ghir_A01G019570	A01	113815113	113816738	1626	AT5G06320	NHL3
Ghir_A01G019580	A01	113822421	113824018	1598	AT3G52500	At3g52500
Ghir_A01G019590	A01	113832176	113835215	3040	AT5G06300	Cytokinin riboside 5'-monophosphate phosphoribohydrolase LOG7
Ghir_A01G019600	A01	113877627	113880760	3134	AT2G36020	HVA22-like protein
Ghir_A01G019610	A01	113877945	113878466	522	AT5G06280	Putative uncharacterized protein
Ghir_A01G019620	A01	113902613	113903764	1152	AT2G36026	Ovate family protein
Ghir_A01G019630	A01	113919964	113921404	1441	AT5G04820	Transcription repressor OFP13
Ghir_A01G019640	A01	113927041	113932055	5015	AT2G36060	UEV1C	| chr5:1918379-1918849 REVERSE LENGTH=156
Ghir_A01G019650	A01	113955016	113956220	1205	AT5G06270	Gb
Ghir_A01G019660	A01	113972557	113973572	1016	AT2G01050	Putative uncharacterized protein At2g01050
Ghir_A01G019670	A01	114003474	114005454	1981	AT1G52340	Xanthoxin dehydrogenase
Ghir_A01G019680	A01	114118313	114119589	1277	AT1G52340	Xanthoxin dehydrogenase
Ghir_A01G019690	A01	114167718	114169256	1539	AT1G52340	Xanthoxin dehydrogenase
Ghir_A01G019700	A01	114268912	114271343	2432	AT1G52340	Xanthoxin dehydrogenase
Ghir_A01G019710	A01	114355879	114359148	3270	AT1G52340	Xanthoxin dehydrogenase
Ghir_A01G019720	A01	114403066	114404280	1215	AT2G47140	Short-chain dehydrogenase reductase 3b
Ghir_A01G019730	A01	114408501	114410652	2152	AT5G37570	Putative pentatricopeptide repeat-containing protein At5g37570
Ghir_A01G019740	A01	114416444	114423170	6727	AT2G24280	Alpha/beta-Hydrolases superfamily protein
Ghir_A01G019750	A01	114439020	114442854	3835	AT3G11580	AP2/B3-like transcriptional factor family protein
Ghir_A01G019760	A01	114453032	114455645	2614	AT3G11570	Protein trichome birefringence-like 8
Ghir_A01G019770	A01	114482872	114485502	2631	AT2G36130	Peptidyl-prolyl cis-trans isomerase CYP18-2
Ghir_A01G019780	A01	114486467	114494133	7667	AT3G11540	Probable UDP-N-acetylglucosamine--peptide N-acetylglucosaminyltransferase SPINDLY
Ghir_A01G019790	A01	114505109	114506880	1772	AT5G22380	NAC-domain protein-like
Ghir_A01G019800	A01	114571174	114576002	4829	AT4G28570	Long-chain-alcohol oxidase FAO4B
Ghir_A01G019810	A01	114592296	114595125	2830	AT3G52600	Beta-fructofuranosidase, insoluble isoenzyme CWINV2
Ghir_A01G019820	A01	114596461	114598346	1886	AT3G23330	Putative pentatricopeptide repeat-containing protein At3g23330
Ghir_A01G019830	A01	114598718	114605179	6462	AT2G36200	P-loop containing nucleoside triphosphate hydrolases superfamily protein
Ghir_A01G019840	A01	114614318	114616408	2091	AT2G23930	Probable small nuclear ribonucleoprotein G
Ghir_A01G019850	A01	114630760	114634138	3379	AT5G22400	Rho GTPase-activating protein 1
Ghir_A01G019860	A01	114635016	114638365	3350	AT3G11470	4'-phosphopantetheinyl transferase superfamily
Ghir_A01G019870	A01	114648733	114652608	3876	AT3G52660	At3g52660
Ghir_A01G019880	A01	114654005	114655571	1567	AT3G01320	Paired amphipathic helix protein Sin3-like 1
Ghir_A01G019890	A01	114656057	114660378	4322	AT1G57790	F-box/kelch-repeat protein At1g57790
Ghir_A01G019900	A01	114678828	114680199	1372	AT2G36220	At2g36220/F2H17.17
Ghir_A01G019910	A01	114682551	114687103	4553	AT5G03880	Putative uncharacterized protein MED24.18
Ghir_A01G019920	A01	114701176	114701851	676	AT3G10120	At3g10120	| chr3:15887617-15888728 FORWARD LENGTH=246
Ghir_A01G019930	A01	114707818	114710014	2197	AT5G03905	Iron-sulfur assembly protein IscA-like 2, mitochondrial
Ghir_A01G019940	A01	114710283	114712181	1899	AT3G52730	Ubiquinol-cytochrome C reductase UQCRX/QCR9-like family protein
Ghir_A01G019950	A01	114713540	114718707	5168	AT2G26060	Protein CIA1
Ghir_A01G019960	A01	114719602	114720410	809	AT3G52740	Protein BIC1
Ghir_A01G019970	A01	114727952	114730400	2449	AT4G33170	Pentatricopeptide repeat-containing protein At4g33170
Ghir_A01G019980	A01	114730811	114736447	5637	AT2G36250	Cell division protein FtsZ homolog 2-1, chloroplastic
Ghir_A01G019990	A01	114737862	114742900	5039	AT2G36270	Basic-leucine zipper (bZIP) transcription factor family protein
Ghir_A01G020000	A01	114746958	114753333	6376	AT3G52760	Protein YIPF
Ghir_A01G020010	A01	114755804	114761590	5787	AT3G52820	Purple acid phosphatase 22
Ghir_A01G020020	A01	114762020	114763848	1829	AT2G36320	Zinc finger A20 and AN1 domain-containing stress-associated protein 4
Ghir_A01G020030	A01	114834748	114837358	2611	AT5G03610	GDSL esterase/lipase At5g03610
Ghir_A01G020040	A01	114937420	114939041	1622	AT2G27690	Cytochrome P450 94C1
Ghir_A01G020050	A01	114939899	114940438	540	AT5G03620	Subtilisin-like protease SBT4.15
Ghir_A01G020060	A01	114971397	114973385	1989	AT2G27710	AT2G27710 protein
Ghir_A01G020070	A01	114973994	114977412	3419	AT3G52880	Monodehydroascorbate reductase 1
Ghir_A01G020080	A01	115001146	115012264	11119	AT5G03650	1,4-alpha-glucan-branching enzyme 2-2, chloroplastic/amyloplastic
Ghir_A01G020310	A01	115511014	115512824	1811	AT5G03790	Putative homeobox-leucine zipper protein ATHB-51
Ghir_A01G020320	A01	115514386	115516341	1956	AT3G53020	60S ribosomal protein L24-2
Ghir_A01G020330	A01	115518410	115525871	7462	AT3G53030	Ser/arg-rich protein kinase 4
Ghir_A01G020340	A01	115524881	115525871	991	AT5G03795	Probable glycosyltransferase At5g03795
Ghir_A01G020350	A01	115529568	115534171	4604	AT5G03795	Probable glycosyltransferase At5g03795
Ghir_A01G020360	A01	115541611	115544411	2801	AT5G03800	Glycosyltransferase (Fragment)
Ghir_A01G020370	A01	115545070	115548450	3381	AT3G57610	Adenylosuccinate synthetase, chloroplastic
Ghir_A01G020380	A01	115551749	115554842	3094	AT4G10960	UDP-glucose 4-epimerase 5
Ghir_A01G020390	A01	115569455	115570641	1187	AT1G23740	NADPH-dependent alkenal/one oxidoreductase, chloroplastic
Ghir_A01G020400	A01	115574836	115581612	6777	AT3G53090	E3 ubiquitin-protein ligase UPL7
Ghir_A01G020410	A01	115582368	115585754	3387	AT5G03810	GDSL esterase/lipase At5g03810
Ghir_A01G020420	A01	115587552	115590632	3081	AT3G10060	Peptidylprolyl isomerase
Ghir_A01G020430	A01	115590850	115595021	4172	AT2G36670	Eukaryotic aspartyl protease family protein
Ghir_A01G020440	A01	115611979	115619876	7898	AT2G36720	Acyl-CoA N-acyltransferase with RING/FYVE/PHD-type zinc finger domain-containing protein
Ghir_A02G009480	A02	30140733	30142568	1836	AT4G16360	NA
Ghir_A02G009490	A02	30143320	30146075	2756	NA	NA
Ghir_A02G009500	A02	30252746	30252901	156	AT1G41920	General transcription factor 2-related zinc finger protein
Ghir_A02G009510	A02	30369837	30374205	4369	AT4G35230	Probable serine/threonine-protein kinase At4g35230
Ghir_A02G009520	A02	30452324	30456113	3790	AT1G75820	Leucine-rich repeat receptor-like protein kinase (Fragment)
Ghir_A02G009530	A02	30544342	30545846	1505	NA	NA	2, NTMC2T1
Ghir_A02G009540	A02	30615130	30620087	4958	AT1G20080	Synaptotagmin-2
Ghir_A02G009550	A02	30639678	30640166	489	NA	NA
Ghir_A02G009560	A02	31053259	31054578	1320	NA	NA
Ghir_A03G001440	A03	2211325	2213778	2454	AT4G16520	Ubiquitin-like superfamily protein
Ghir_A03G001450	A03	2217653	2219672	2020	AT4G17260	L-lactate dehydrogenase	1, CHL1-1, NRT1, B-1, ATNRT1, CHL1 | nitrate transporter 1
Ghir_A03G001460	A03	2233212	2236675	3464	AT1G12110	NRT1.1	1, CHL1-1, NRT1, B-1, ATNRT1, CHL1 | nitrate transporter 1
Ghir_A03G001470	A03	2249704	2253984	4281	AT1G12110	NRT1.1
Ghir_A03G001480	A03	2269813	2274052	4240	AT1G12110	NRT1.1
Ghir_A03G001490	A03	2285056	2295676	10621	AT4G22540	ORP2A	1, CHL1-1, NRT1, B-1, ATNRT1, CHL1 | nitrate transporter 1
Ghir_A03G001630	A03	2533534	2539127	5594	AT3G14470	Putative disease resistance RPP13-like protein 1
Ghir_A03G001640	A03	2545068	2550128	5061	AT3G14470	Putative disease resistance RPP13-like protein 1
Ghir_A03G001650	A03	2561275	2570784	9510	AT3G14470	Putative disease resistance RPP13-like protein 1
Ghir_A03G001660	A03	2600747	2606344	5598	AT3G14470	Putative disease resistance RPP13-like protein 1
Ghir_A03G001670	A03	2617235	2623060	5826	AT4G12060	ATP-dependent Clp protease ATP-binding subunit CLPT2, chloroplastic
Ghir_A03G001680	A03	2618748	2620247	1500	AT4G22790	Protein DETOXIFICATION
Ghir_A03G001690	A03	2636353	2639013	2661	AT1G12420	ACT domain-containing protein ACR8
Ghir_A03G001700	A03	2651352	2654223	2872	AT4G12080	ATAHL1
Ghir_A03G001710	A03	2655775	2659318	3544	AT1G12390	Protein cornichon homolog 4
Ghir_A03G001720	A03	2655983	2656465	483	NA	NA	1); Has 351 Blast hits to 343 proteins in 42 species: Archae - 2; Bacteria - 0; Metazoa - 27; Fungi - 5; Plants - 299; Viruses - 0; Other Eukaryotes - 18 (source: NCBI BLink)
Ghir_A03G001730	A03	2674069	2677637	3569	AT1G62870	F16P17.2 protein
Ghir_A03G016910	A03	103935925	103936403	479	NA	NA
Ghir_A03G016920	A03	103936476	103937561	1086	NA	NA
Ghir_A03G016930	A03	103942819	103943193	375	NA	NA
Ghir_A03G016940	A03	103945521	103953176	7656	AT5G13300	ADP-ribosylation factor GTPase-activating protein AGD3
Ghir_A03G017940	A03	106424473	106427117	2645	AT5G54510	GH3.6
Ghir_A03G017950	A03	106427276	106428337	1062	AT5G06920	Fasciclin-like arabinogalactan protein 21	6, DFL1 | Auxin-responsive GH3 family protein | chr5:22131321-22133564 REVERSE LENGTH=612
Ghir_A03G017960	A03	106430505	106431013	509	NA	NA
Ghir_A03G017970	A03	106475160	106478182	3023	AT4G03210	Xyloglucan endotransglucosylase/hydrolase
Ghir_A03G019520	A03	109242834	109257393	14560	AT2G22540	At2g22540
Ghir_A03G019530	A03	109258977	109263486	4510	AT5G09550	Guanosine nucleotide diphosphate dissociation inhibitor At5g09550
Ghir_A03G019540	A03	109264539	109273820	9282	AT1G09730	Cysteine proteinases superfamily protein
Ghir_A03G019550	A03	109275018	109275706	689	AT2G40010	60S acidic ribosomal protein P0-1
Ghir_A04G010640	A04	76326440	76327359	920	AT1G25422	Putative uncharacterized protein	| chr1:8919087-8919410 FORWARD LENGTH=107
Ghir_A04G010650	A04	76342054	76347887	5834	AT1G70180	At1g70180
Ghir_A04G010660	A04	76353480	76359593	6114	AT1G24120	Chaperone protein dnaJ 16
Ghir_A04G010670	A04	76409338	76412259	2922	AT5G56660	At5g56660
Ghir_A04G010680	A04	76624760	76626800	2041	AT1G10470	Two-component response regulator ARR4
Ghir_A04G010690	A04	76628589	76636012	7424	NA	NA
Ghir_A04G010700	A04	76661045	76661655	611	NA	NA
Ghir_A04G010710	A04	76672681	76676249	3569	AT5G08670	ATP synthase alpha/beta family protein
Ghir_A04G010720	A04	76684019	76687036	3018	AT5G08680	ATP synthase subunit beta-3, mitochondrial
Ghir_A05G001180	A05	1291282	1292616	1335	NA	NA
Ghir_A05G001190	A05	1303268	1307030	3763	AT4G32610	Copper ion binding protein
Ghir_A05G001200	A05	1307154	1311184	4031	AT5G35160	Transmembrane 9 superfamily member
Ghir_A05G001210	A05	1314698	1317306	2609	AT4G32630	ArfGap/RecO-like zinc finger domain-containing protein
Ghir_A05G001220	A05	1318145	1320106	1962	AT3G24350	Syntaxin of plants 32
Ghir_A05G001230	A05	1324972	1328478	3507	AT5G11060	KNAT4
Ghir_A05G001240	A05	1329562	1335031	5470	AT3G46920	Kinase superfamily with octicosapeptide/Phox/Bem1p domain-containing protein
Ghir_A05G001250	A05	1340984	1344143	3160	AT1G30910	F17F8.22
Ghir_A05G001260	A05	1344525	1348921	4397	AT4G20130	Protein PLASTID TRANSCRIPTIONALLY ACTIVE 14
Ghir_A05G001270	A05	1349883	1353721	3839	NA	NA
Ghir_A05G001280	A05	1353099	1353335	237	NA	NA
Ghir_A05G001290	A05	1356029	1359497	3469	AT2G25620	Probable protein phosphatase 2C 22
Ghir_A05G001300	A05	1358364	1361427	3064	NA	NA	| chr5:16793765-16794889 FORWARD LENGTH=374
Ghir_A05G001310	A05	1369280	1370651	1372	AT2G47910	Protein CHLORORESPIRATORY REDUCTION 6, chloroplastic
Ghir_A05G001320	A05	1371327	1374140	2814	AT2G41040	Uncharacterized methyltransferase At2g41040, chloroplastic
Ghir_A05G001330	A05	1378495	1379820	1326	AT2G12646	PLATZ transcription factor family protein
Ghir_A05G001340	A05	1384970	1385872	903	AT5G11090	At5g11090
Ghir_A05G001350	A05	1394939	1399662	4724	AT5G11090	At5g11090
Ghir_A05G001360	A05	1402326	1406544	4219	AT1G80530	Major facilitator superfamily protein
Ghir_A05G001370	A05	1405664	1406440	777	AT2G12462	Putative uncharacterized protein
Ghir_A05G001380	A05	1423400	1430277	6878	AT1G07390	Receptor like protein 1
Ghir_A05G001390	A05	1430471	1436733	6263	AT5G20350	Protein S-acyltransferase 24
Ghir_A05G001400	A05	1439780	1442797	3018	NA	NA
Ghir_A05G001410	A05	1443161	1452149	8989	AT5G20380	phosphate transporter 4;5
Ghir_A05G001420	A05	1456220	1457604	1385	AT1G49390	2-oxoglutarate (2OG) and Fe(II)-dependent oxygenase superfamily protein
Ghir_A05G001430	A05	1458007	1463134	5128	AT1G15690	VHP1
Ghir_A05G001440	A05	1470926	1473659	2734	AT1G75400	Putative uncharacterized protein At1g75400
Ghir_A05G001450	A05	1477087	1480004	2918	AT5G20410	Monogalactosyldiacylglycerol synthase 2, chloroplastic
Ghir_A05G001460	A05	1482842	1483567	726	AT1G60430	Actin-related protein 2/3 complex subunit 3
Ghir_A05G001470	A05	1484875	1486466	1592	NA	NA
Ghir_A05G001480	A05	1495507	1499281	3775	AT5G33280	Putative chloride channel-like protein CLC-g
Ghir_A05G001490	A05	1499241	1502066	2826	AT2G11520	Calmodulin-binding receptor-like cytoplasmic kinase 3
Ghir_A05G001500	A05	1504901	1508212	3312	AT5G35200	Putative clathrin assembly protein At5g35200
Ghir_A05G001510	A05	1507128	1509342	2215	AT4G32150	Vesicle-associated membrane protein 711
Ghir_A05G001520	A05	1516794	1518007	1214	AT2G10940	At2g10940/F15K19.1
Ghir_A05G001530	A05	1519829	1523424	3596	AT3G53270	Putative uncharacterized protein
Ghir_A05G001540	A05	1536221	1540254	4034	AT5G32440	Ubiquitin system component Cue protein
Ghir_A05G001550	A05	1545496	1546955	1460	AT3G01300	Receptor-like serine/threonine-protein kinase At3g01300
Ghir_A05G001560	A05	1555926	1561944	6019	AT4G32272	Nucleotide/sugar transporter family protein
Ghir_A05G001570	A05	1565989	1575199	9211	AT5G52580	RabGAP/TBC domain-containing protein
Ghir_A05G001580	A05	1580187	1581916	1730	AT4G32280	Auxin-responsive protein
Ghir_A05G001590	A05	1590281	1591702	1422	AT5G20230	SAG14
Ghir_A05G001600	A05	1593262	1596020	2759	AT3G15790	Methyl-CpG-binding domain-containing protein 11
Ghir_A05G001610	A05	1604149	1607424	3276	AT2G26580	Axial regulator YABBY 5
Ghir_A05G001620	A05	1615035	1616124	1090	AT5G20200	Nucleoporin-like protein
Ghir_A05G001630	A05	1617593	1619654	2062	AT5G20190	Tetratricopeptide repeat (TPR)-like superfamily protein
Ghir_A05G001640	A05	1629976	1630839	864	AT1G80133	EPIDERMAL PATTERNING FACTOR-like protein 8
Ghir_A05G001650	A05	1631537	1635292	3756	AT2G25490	EIN3-binding F-box protein 1
Ghir_A05G001660	A05	1656302	1659292	2991	AT5G25360	unknown protein; BEST Arabidopsis thaliana protein match is: unknown protein (TAIR:AT4G32342.1); Has 1807 Blast hits to 1807 proteins in 277 species: Archae - 0; Bacteria - 0; Metazoa - 736; Fungi - 347; Plants - 385; Viruses - 0; Other Eukaryotes - /.../source: NCBI BLink).
Ghir_A05G001670	A05	1665005	1666309	1305	AT3G15760	At3g15760
Ghir_A05G001680	A05	1669694	1673256	3563	AT4G13730	Putative uncharacterized protein AT4g13730
Ghir_A05G001690	A05	1675214	1676860	1647	AT1G15360	Ethylene-responsive transcription factor WIN1
Ghir_A05G001700	A05	1722345	1725310	2966	AT5G20150	SPX domain-containing protein 1
Ghir_A05G001710	A05	1730692	1731924	1233	AT2G41480	Peroxidase 25
Ghir_A05G001720	A05	1736422	1738092	1671	AT2G26670	TED4
Ghir_A05G001730	A05	1741335	1743119	1785	AT5G16970	NADPH-dependent oxidoreductase 2-alkenal reductase
Ghir_A05G001740	A05	1751091	1761405	10315	AT4G09680	CST complex subunit CTC1
Ghir_A05G001750	A05	1751121	1752763	1643	AT4G32390	Probable sugar phosphate/phosphate translocator At4g32390
Ghir_A05G001760	A05	1764313	1764812	500	AT5G10390	Histone H3
Ghir_A05G001770	A05	1769921	1772238	2318	AT2G37990	Ribosome biogenesis regulatory protein homolog	| chr3:5337734-5338219 FORWARD LENGTH=135
Ghir_A05G001780	A05	1772659	1774237	1579	AT2G34160	Uncharacterized protein At2g34160
Ghir_A05G001790	A05	1798704	1801325	2622	AT2G25570	At2g25570
Ghir_A05G001800	A05	1803168	1804146	979	AT5G20100	unknown protein; BEST Arabidopsis thaliana protein match is: unknown protein (TAIR:AT1G80180.1); Has 82 Blast hits to 82 proteins in 12 species: Archae - 0; Bacteria - 0; Metazoa - 0; Fungi - 0; Plants - 82; Viruses - 0; Other Eukaryotes - 0 (source /.../ BLink).
Ghir_A05G001810	A05	1805754	1807548	1795	AT5G20110	At5g20110
Ghir_A05G001820	A05	1810365	1811660	1296	AT1G80160	F18B13.24 protein
Ghir_A05G001830	A05	1813435	1815576	2142	NA	NA
Ghir_A05G001840	A05	1820790	1822185	1396	AT5G41980	At5g41980
Ghir_A05G001850	A05	1826047	1831678	5632	AT2G30300	Major facilitator superfamily protein
Ghir_A05G001860	A05	1833560	1838864	5305	AT5G20170	Mediator of RNA polymerase II transcription subunit 17
Ghir_A05G001870	A05	1841232	1843539	2308	AT1G15410	Aspartate-glutamate racemase family
Ghir_A05G001880	A05	1844568	1845803	1236	AT2G26695	At2g26695
Ghir_A05G001890	A05	1857598	1858916	1319	AT5G25940	Early nodulin-like protein
Ghir_A05G001900	A05	1863611	1865567	1957	AT2G26700	Protein kinase PINOID 2
Ghir_A05G001910	A05	1873682	1875220	1539	AT4G36670	At4g36670
Ghir_A05G001920	A05	1876124	1879563	3440	NA	NA	| chr2:5050583-5051585 REVERSE LENGTH=249
Ghir_A05G001930	A05	1879624	1883996	4373	AT3G25910	AT3g25910/MPE11_6
Ghir_A05G001940	A05	1913380	1915553	2174	AT4G17486	DeSI-like protein At4g17486
Ghir_A05G001950	A05	1915641	1920065	4425	AT5G20060	Alpha/beta-Hydrolases superfamily protein
Ghir_A05G001960	A05	1922526	1934458	11933	AT1G51120	AP2/ERF and B3 domain-containing transcription factor At1g51120
Ghir_A05G001970	A05	1935753	1939177	3425	AT1G04870	PRMT10	| chr5:8799934-8802333 REVERSE LENGTH=169
Ghir_A05G001980	A05	1943298	1946872	3575	AT2G26710	CYP734A1
Ghir_A05G001990	A05	1961774	1964553	2780	AT1G11020	Putative uncharacterized protein At1g11020	| chr5:6790153-6790494 FORWARD LENGTH=113
Ghir_A05G002000	A05	1971889	1973016	1128	AT2G18660	EG45-like domain containing protein 2
Ghir_A05G002010	A05	1974530	1979043	4514	AT5G19990	26S proteasome regulatory subunit 8 homolog A
Ghir_A05G002020	A05	1979023	1983360	4338	AT3G15610	Expressed protein
Ghir_A05G002030	A05	1983587	1986916	3330	AT2G26640	3-ketoacyl-CoA synthase 11
Ghir_A05G002040	A05	1986974	1990224	3251	AT5G20140	SOUL heme-binding family protein
Ghir_A05G002050	A05	1991246	1991846	601	NA	NA
Ghir_A05G002060	A05	1993749	1996446	2698	NA	NA
Ghir_A05G002070	A05	2001017	2001223	207	NA	NA
Ghir_A05G002080	A05	2003192	2006549	3358	AT1G31430	Pentatricopeptide repeat-containing protein At1g31430
Ghir_A05G002090	A05	2008207	2011665	3459	AT5G19980	GDP-fucose transporter 1
Ghir_A05G002100	A05	2015939	2018609	2671	AT1G14920	DELLA protein GAI
Ghir_A05G002110	A05	2022835	2028675	5841	AT5G43810	Protein argonaute 10
Ghir_A05G002120	A05	2030853	2031664	812	NA	NA
Ghir_A05G002130	A05	2043795	2047151	3357	AT5G19960	Glycine-rich RNA-binding protein, putative
Ghir_A05G002140	A05	2049126	2051933	2808	AT2G03500	Myb family transcription factor EFM
Ghir_A05G002150	A05	2058240	2061714	3475	AT5G55740	Pentatricopeptide repeat-containing protein At5g55740, chloroplastic
Ghir_A05G002160	A05	2066198	2069739	3542	AT2G26730	Probable inactive receptor kinase At2g26730
Ghir_A05G002840	A05	2747622	2750795	3174	AT4G26270	ATP-dependent 6-phosphofructokinase 3
Ghir_A05G002850	A05	2751712	2753771	2060	AT2G19790	AP-4 complex subunit sigma
Ghir_A05G002860	A05	2756745	2758450	1706	AT4G29190	Zinc finger CCCH domain-containing protein 49
Ghir_A05G002870	A05	2760908	2763943	3036	AT4G29160	Vacuolar protein sorting-associated protein 32 homolog 2
Ghir_A05G002880	A05	2768624	2771371	2748	AT1G51760	JR3
Ghir_A05G002890	A05	2774910	2776225	1316	AT5G56670	40S ribosomal protein S30
Ghir_A05G002900	A05	2777241	2779269	2029	AT4G26240	Histone-lysine N-methyltransferase
Ghir_A05G002910	A05	2779366	2781071	1706	AT2G19740	60S ribosomal protein L31-1
Ghir_A05G002920	A05	2816734	2824797	8064	AT5G56730	Insulinase (Peptidase family M16) protein
Ghir_A05G002930	A05	2826163	2827716	1554	AT4G29430	40S ribosomal protein S15a-5
Ghir_A05G002940	A05	2836115	2841044	4930	AT2G19710	Regulator of Vps4 activity in the MVB pathway protein
Ghir_A05G002950	A05	2844301	2845783	1483	AT2G19690	Phospholipase A2-beta
Ghir_A05G002960	A05	2845971	2848711	2741	AT4G26210	Copia-like retroelement pol polyprotein
Ghir_A05G002970	A05	2854104	2855622	1519	AT4G26200	1-aminocyclopropane-1-carboxylate synthase 7
Ghir_A05G002980	A05	2877985	2881211	3227	AT4G29510	Protein arginine N-methyltransferase 1.1
Ghir_A05G002990	A05	2883304	2885275	1972	AT4G29530	Thiamine phosphate phosphatase-like protein
Ghir_A05G003000	A05	2886422	2888317	1896	AT4G26180	Mitochondrial carrier protein CoAc2
Ghir_A05G003010	A05	2916935	2918513	1579	AT5G56840	At5g56840
Ghir_A05G003020	A05	2929798	2931624	1827	AT2G19580	Tetraspanin-2
Ghir_A05G003030	A05	2933603	2935067	1465	AT2G19570	Cytidine deaminase 1
Ghir_A05G003040	A05	2935650	2937953	2304	AT4G26160	Thioredoxin-like 2-1, chloroplastic
Ghir_A05G003050	A05	2938553	2939035	483	NA	NA
Ghir_A05G003060	A05	2940333	2941810	1478	AT4G29680	Alkaline-phosphatase-like family protein
Ghir_A05G003070	A05	2953197	2955312	2116	AT4G26150	Putative GATA transcription factor 22
Ghir_A05G005940	A05	5522103	5527419	5317	AT4G32030	At4g32030	| chr4:15490903-15493007 FORWARD LENGTH=253
Ghir_A05G017530	A05	16771412	16775270	3859	AT1G11820	Glucan endo-1,3-beta-glucosidase 1
Ghir_A05G017540	A05	16778125	16780608	2484	AT4G21990	5'-adenylylsulfate reductase 3, chloroplastic
Ghir_A05G017550	A05	16793979	16794882	904	NA	NA
Ghir_A05G017560	A05	16797346	16800332	2987	AT4G28200	At4g28200
Ghir_A05G017570	A05	16800345	16803813	3469	AT1G11860	Glycine cleavage T-protein family
Ghir_A05G017580	A05	16804430	16804906	477	AT4G04480	F-box protein with a domain protein
Ghir_A05G017590	A05	16805034	16805471	438	AT4G22030	F-box family protein with a domain of unknown function (DUF295)
Ghir_A05G017600	A05	16808088	16809365	1278	AT4G04480	F-box protein with a domain protein	| chr4:13987808-13990422 REVERSE LENGTH=648
Ghir_A05G017610	A05	16812685	16815649	2965	AT4G04470	Peroxisomal membrane protein PMP22
Ghir_A05G017620	A05	16817349	16819236	1888	AT4G26890	Mitogen-activated protein kinase kinase kinase 16
Ghir_A05G017630	A05	16829649	16832368	2720	AT1G62300	Putative uncharacterized protein At1g62300 (Fragment)
Ghir_A05G017640	A05	16849337	16849738	402	AT1G11925	F12F1.21 protein
Ghir_A05G017650	A05	16851499	16852459	961	AT1G11925	F12F1.21 protein
Ghir_A05G017660	A05	16856858	16857710	853	AT1G11925	F12F1.21 protein
Ghir_A05G017670	A05	16861849	16862767	919	AT3G25290	Cytochrome b561 and DOMON domain-containing protein At3g25290
Ghir_A05G017680	A05	16881741	16888346	6606	AT4G22120	Hyperosmolality-gated Ca2+ permeable channel 1.2
Ghir_A05G017690	A05	16882210	16883325	1116	AT3G17070	Peroxidase 29
Ghir_A05G017700	A05	16893600	16897729	4130	AT1G62330	O-fucosyltransferase 15
Ghir_A05G017710	A05	16899634	16902214	2581	AT4G22140	Chromatin remodeling protein EBS	| chr1:4062625-4063305 REVERSE LENGTH=226
Ghir_A05G017720	A05	16903015	16906488	3474	AT2G20060	50S ribosomal protein L4
Ghir_A05G017730	A05	16908516	16912601	4086	AT1G62360	Homeobox protein SHOOT MERISTEMLESS
Ghir_A05G017740	A05	16918815	16922366	3552	AT4G04210	PUX4	| chr4:2229649-2230845 FORWARD LENGTH=398
Ghir_A05G017750	A05	16931052	16932584	1533	AT4G22190	Putative uncharacterized protein At4g22190
Ghir_A05G017760	A05	16943496	16946891	3396	AT4G22300	Probable carboxylesterase SOBER1-like
Ghir_A05G017770	A05	16946985	16948825	1841	AT1G12020	F12F1.11
Ghir_A05G017780	A05	16967156	16969865	2710	AT4G22290	At4g22290
Ghir_A05G017790	A05	16970125	16972272	2148	AT4G05530	Short-chain dehydrogenase/reductase SDRA
Ghir_A05G017800	A05	16973609	16976358	2750	AT4G22260	Ubiquinol oxidase 4, chloroplastic/chromoplastic
Ghir_A05G017810	A05	16980504	16982517	2014	AT1G05010	1-aminocyclopropane-1-carboxylate oxidase 4
Ghir_A05G017820	A05	16995211	16996692	1482	AT4G03965	Putative uncharacterized protein
Ghir_A05G017830	A05	16999441	17003305	3865	AT4G04020	Probable plastid-lipid-associated protein 1, chloroplastic
Ghir_A05G017840	A05	17004184	17004662	479	AT4G18830	Transcription repressor OFP5
Ghir_A05G017850	A05	17006341	17012072	5732	AT1G62430	Phosphatidate cytidylyltransferase 1	| chr4:2229649-2230845 FORWARD LENGTH=398
Ghir_A05G017860	A05	17017408	17018397	990	AT4G27520	Early nodulin-like protein 2
Ghir_A05G019300	A05	18436424	18439753	3330	AT1G75500	Protein WALLS ARE THIN 1
Ghir_A05G019310	A05	18443545	18447276	3732	AT2G27190	Fe(3+)-Zn(2+) purple acid phosphatase 12
Ghir_A05G019320	A05	18448139	18450739	2601	AT2G16430	Purple acid phosphatase
Ghir_A05G019330	A05	18450833	18452470	1638	AT1G75490	Dehydration-responsive element-binding protein 2D
Ghir_A05G019340	A05	18454481	18456746	2266	AT1G09850	At1g09850
Ghir_A05G019350	A05	18457253	18458098	846	AT1G75460	ATP-dependent protease La (LON) domain protein
Ghir_A05G019360	A05	18466515	18472672	6158	AT1G45130	Beta-galactosidase 5
Ghir_A05G019710	A05	18834129	18836255	2127	AT2G18350	Zinc-finger homeodomain protein 6
Ghir_A05G019720	A05	18881186	18883434	2249	AT5G63380	4-coumarate--CoA ligase-like 9
Ghir_A05G019730	A05	18883448	18887877	4430	AT1G75230	DNA glycosylase superfamily protein
Ghir_A05G019740	A05	18888976	18891327	2352	AT1G19440	3-ketoacyl-CoA synthase 4
Ghir_A05G019750	A05	18927710	18928788	1079	ATMG00860	Uncharacterized mitochondrial protein AtMg00860
Ghir_A05G019760	A05	18931569	18937767	6199	AT1G75210	Cytosolic IMP-GMP specific 5-nucleotidase, putative
Ghir_A05G019770	A05	18941792	18948156	6365	AT1G47330	DUF21 domain-containing protein At1g47330
Ghir_A05G019780	A05	18958519	18963112	4594	AT1G19430	Probable methyltransferase PMT28
Ghir_A05G019790	A05	18964314	18966515	2202	AT1G75200	S-adenosyl-L-methionine-dependent tRNA 4-demethylwyosine synthase
Ghir_A05G019800	A05	18967187	18969981	2795	NA	NA
Ghir_A05G019870	A05	19024733	19027597	2865	AT2G16230	O-Glycosyl hydrolases family 17 protein
Ghir_A05G019880	A05	19040170	19044334	4165	AT3G46940	DUTP-PYROPHOSPHATASE-LIKE 1
Ghir_A05G019890	A05	19047741	19049372	1632	AT4G36660	At4g36660
Ghir_A05G019900	A05	19051463	19052785	1323	AT1G75160	Protein of unknown function (DUF620)	1); Has 51 Blast hits to 49 proteins in 18 species: Archae - 0; Bacteria - 0; Metazoa - 0; Fungi - 0; Plants - 46; Viruses - 0; Other Eukaryotes - 5 (source: NCBI BLink)
Ghir_A05G019910	A05	19073085	19074541	1457	AT5G19650	Transcription repressor OFP8
Ghir_A05G019920	A05	19075574	19078008	2435	AT1G45170	Outer envelope pore protein 24A, chloroplastic
Ghir_A05G019930	A05	19078866	19081010	2145	AT1G75140	Uncharacterized membrane protein At1g75140
Ghir_A05G019940	A05	19081717	19090831	9115	AT1G45160	Protein kinase superfamily protein	| chr1:17911469-17913149 FORWARD LENGTH=340
Ghir_A05G019950	A05	19091121	19092731	1611	NA	NA
Ghir_A05G019960	A05	19101183	19104882	3700	AT3G50700	Protein indeterminate-domain 2
Ghir_A05G019970	A05	19105646	19107997	2352	AT1G75130	CYP721A1
Ghir_A05G019980	A05	19111350	19113790	2441	AT1G75130	CYP721A1
Ghir_A05G019990	A05	19114968	19118018	3051	AT4G16580	Probable protein phosphatase 2C 55
Ghir_A05G020000	A05	19119454	19122947	3494	AT1G75100	JAC1
Ghir_A05G020010	A05	19126319	19129138	2820	AT1G47740	PPPDE putative thiol peptidase family protein	| chr1:6680824-6683290 REVERSE LENGTH=248
Ghir_A05G020020	A05	19130033	19130802	770	AT1G47750	Peroxisomal membrane protein 11A
Ghir_A05G020030	A05	19131975	19135136	3162	AT1G75090	DNA glycosylase superfamily protein
Ghir_A05G020040	A05	19135383	19137680	2298	AT1G75080	Protein BRASSINAZOLE-RESISTANT 1
Ghir_A05G020050	A05	19143695	19146581	2887	AT1G65910	NAC028
Ghir_A05G020060	A05	19157225	19158047	823	NA	NA
Ghir_A05G020070	A05	19160385	19169206	8822	AT1G19330	unknown protein; BEST Arabidopsis thaliana protein match is: unknown protein (TAIR:AT1G75060.1); Has 145 Blast hits to 145 proteins in 43 species: Archae - 0; Bacteria - 0; Metazoa - 40; Fungi - 0; Plants - 104; Viruses - 0; Other Eukaryotes - 1 (so /.../NCBI BLink).
Ghir_A05G020080	A05	19173827	19175774	1948	AT5G42610	Calcium uniporter protein 4, mitochondrial
Ghir_A05G020090	A05	19187042	19193419	6378	AT5G42620	Metalloendopeptidase / zinc ion binding protein
Ghir_A05G020100	A05	19192815	19195248	2434	AT1G75050	Pathogenesis-related thaumatin superfamily protein
Ghir_A05G020110	A05	19201706	19203591	1886	AT1G19300	Probable galacturonosyltransferase-like 1	| chr1:17096233-17097910 REVERSE LENGTH=213
Ghir_A05G020120	A05	19217384	19221134	3751	AT1G19290	Putative pentatricopeptide repeat-containing protein At1g19290
Ghir_A05G020130	A05	19222533	19230103	7571	AT1G19270	DA1
Ghir_A05G020140	A05	19222905	19224104	1200	AT2G23770	LysM domain receptor-like kinase 4
Ghir_A05G020150	A05	19224141	19224770	630	AT2G33580	Protein LYK5
Ghir_A05G020160	A05	19237222	19239341	2120	NA	NA
Ghir_A05G020170	A05	19239856	19240838	983	AT5G42655	Disease resistance-responsive (dirigent-like protein) family protein
Ghir_A05G020180	A05	19240904	19250018	9115	AT1G47550	Exocyst complex component sec3A
Ghir_A05G020190	A05	19250787	19253262	2476	AT1G65430	ATARI8
Ghir_A05G020200	A05	19259036	19261365	2330	AT1G40390	DNAse I-like superfamily protein
Ghir_A05G020210	A05	19264578	19270030	5453	AT1G48460	At1g48460
Ghir_A05G020220	A05	19269810	19271236	1427	NA	NA
Ghir_A05G020230	A05	19272831	19276365	3535	AT4G31050	Plastidial lipoyltransferase 2
Ghir_A05G025710	A05	26486384	26486920	537	AT1G71450	Ethylene-responsive transcription factor ERF021
Ghir_A05G029740	A05	35938920	35945786	6867	AT5G04430	binding to TOMV RNA 1L (long form)
Ghir_A05G029750	A05	35951879	35953067	1189	NA	NA
Ghir_A05G029760	A05	35997376	36002955	5580	AT5G04420	AT5G04420 protein
Ghir_A05G029770	A05	36005026	36009724	4699	AT5G04410	NAC domain-containing protein 78
Ghir_A05G029780	A05	36022486	36026659	4174	AT3G10410	Carboxypeptidase
Ghir_A05G029790	A05	36078047	36079891	1845	AT3G24190	AT3g24190/MUJ8_17
Ghir_A05G029800	A05	36081765	36085663	3899	AT5G48450	SKU5 similar 3
Ghir_A05G029810	A05	36087972	36092017	4046	AT5G48450	SKU5 similar 3
Ghir_A05G029820	A05	36096266	36098532	2267	AT5G37620	CHP-rich zinc finger protein-like
Ghir_A05G029870	A05	36439717	36441489	1773	AT4G36220	Cytochrome P450 84A1
Ghir_A05G029880	A05	36548152	36552874	4723	AT5G07990	TT7
Ghir_A05G029890	A05	36619338	36623515	4178	AT4G23440	Disease resistance protein (TIR-NBS class)
Ghir_A05G029900	A05	36695824	36702368	6545	AT3G10390	Protein FLOWERING locus D-like protein
Ghir_A05G029910	A05	36705069	36705838	770	AT5G63320	NPX1
Ghir_A05G029920	A05	36707462	36708890	1429	AT3G10400	U11/U12 small nuclear ribonucleoprotein 31 kDa protein
Ghir_A05G029930	A05	36709525	36713184	3660	AT3G10405	At3g10405
Ghir_A05G029940	A05	36729315	36729680	366	NA	NA
Ghir_A05G029950	A05	36745493	36750294	4802	AT1G65550	Putative nucleobase-ascorbate transporter 10
Ghir_A05G029960	A05	36784146	36788294	4149	AT3G10410	Carboxypeptidase
Ghir_A05G029970	A05	36813616	36815234	1619	AT2G31305	Protein phosphatase 1 regulatory subunit INH3
Ghir_A05G029980	A05	36822822	36823591	770	AT5G63320	NPX1
Ghir_A05G029990	A05	36859408	36859802	395	AT2G01050	Putative uncharacterized protein At2g01050
Ghir_A05G030000	A05	36860612	36865870	5259	AT1G60900	Splicing factor U2af large subunit B
Ghir_A05G030010	A05	36906119	36906609	491	AT2G36985	At2g36985
Ghir_A05G030150	A05	37250944	37253093	2150	AT4G08350	Putative transcription elongation factor SPT5 homolog 1
Ghir_A05G030160	A05	37253168	37253548	381	AT4G08350	Putative transcription elongation factor SPT5 homolog 1
Ghir_A05G030170	A05	37303017	37313150	10134	AT3G14470	Putative disease resistance RPP13-like protein 1
Ghir_A05G030180	A05	37451207	37451863	657	ATMG00310	Uncharacterized mitochondrial protein AtMg00310
Ghir_A05G030190	A05	37512346	37517484	5139	AT3G14470	Putative disease resistance RPP13-like protein 1
Ghir_A05G030200	A05	37549464	37550960	1497	AT3G14470	Putative disease resistance RPP13-like protein 1
Ghir_A05G030210	A05	37589749	37593277	3529	AT3G14470	Putative disease resistance RPP13-like protein 1
Ghir_A05G030220	A05	37593814	37594245	432	AT3G14470	Putative disease resistance RPP13-like protein 1
Ghir_A05G030230	A05	37618864	37625734	6871	AT3G14470	Putative disease resistance RPP13-like protein 1
Ghir_A05G030240	A05	37657030	37662800	5771	AT3G14470	Putative disease resistance RPP13-like protein 1	| chr4:12865336-12866638 FORWARD LENGTH=344
Ghir_A05G030250	A05	37675324	37676601	1278	AT3G14460	Putative disease resistance protein At3g14460
Ghir_A05G030260	A05	37721698	37722828	1131	AT3G14470	Putative disease resistance RPP13-like protein 1
Ghir_A05G030270	A05	37735588	37736466	879	AT4G08350	Putative transcription elongation factor SPT5 homolog 1
Ghir_A05G030280	A05	37759922	37760815	894	AT4G08350	Putative transcription elongation factor SPT5 homolog 1
Ghir_A05G030290	A05	37780851	37782026	1176	AT2G39020	Probable acetyltransferase NATA1-like
Ghir_A05G030300	A05	37782044	37791367	9324	AT5G04240	ELF6
Ghir_A05G030310	A05	37793249	37794851	1603	AT3G09820	Adenosine kinase 1
Ghir_A05G030320	A05	37868474	37874157	5684	AT2G01720	Dolichyl-diphosphooligosaccharide--protein glycosyltransferase subunit 1B
Ghir_A05G030330	A05	37911503	37917946	6444	AT2G28320	Pleckstrin homology (PH) and lipid-binding START domains-containing protein
Ghir_A05G030340	A05	37922306	37925940	3635	AT3G54810	GATA transcription factor
Ghir_A05G030350	A05	37932449	37935910	3462	AT3G47570	Probable LRR receptor-like serine/threonine-protein kinase At3g47570
Ghir_A05G030360	A05	38038060	38041899	3840	AT3G47570	Probable LRR receptor-like serine/threonine-protein kinase At3g47570
Ghir_A05G030370	A05	38076892	38083197	6306	AT1G48850	Chorismate synthase, chloroplastic
Ghir_A05G030380	A05	38158461	38161296	2836	AT2G39180	Serine/threonine-protein kinase-like protein CCR2
Ghir_A05G030390	A05	38165568	38168481	2914	AT3G20060	UBC19
Ghir_A05G030400	A05	38178678	38180431	1754	AT3G52250	Duplicated homeodomain-like superfamily protein
Ghir_A05G030410	A05	38181106	38184290	3185	AT4G25030	AT4G25030 protein
Ghir_A05G030420	A05	38186733	38197853	11121	AT5G50840	CONTAINS InterPro DOMAIN/s: Taxilin (InterPro:IPR019132); Has 30201 Blast hits to 17322 proteins in 780 species: Archae - 12; Bacteria - 1396; Metazoa - 17338; Fungi - 3422; Plants - 5037; Viruses - 0; Other Eukaryotes - 2996 (source: NCBI BLink).
Ghir_A05G030430	A05	38203977	38204769	793	AT3G09510	Putative non-LTR reverse transcriptase
Ghir_A05G030440	A05	38223426	38227526	4101	AT3G52290	IQD3
Ghir_A05G030450	A05	38257948	38258765	818	AT5G02960	40S ribosomal protein S23-2
Ghir_A05G030920	A05	39977740	39979470	1731	AT2G37590	Dof zinc finger protein DOF2.4	4 | DNA binding with one finger 2
Ghir_A05G030930	A05	40003428	40007201	3774	AT2G39630	At2g39630/F12L6.29
Ghir_A05G030970	A05	40194617	40196725	2109	AT3G55550	L-type lectin-domain containing receptor kinase S.4
Ghir_A05G030980	A05	40212641	40216202	3562	AT2G39805	Protein YIPF
Ghir_A05G030990	A05	40281366	40282228	863	AT5G53670	Putative uncharacterized protein
Ghir_A05G031000	A05	40315322	40317363	2042	NA	NA
Ghir_A05G031010	A05	40321804	40327549	5746	AT5G05970	Protein NEDD1
Ghir_A05G031020	A05	40356023	40358564	2542	AT1G07410	RABA2b
Ghir_A05G031030	A05	40359778	40360408	631	NA	NA
Ghir_A05G031040	A05	40513760	40514616	857	NA	NA
Ghir_A05G036540	A05	95935460	95937691	2232	AT1G75270	Glutathione S-transferase DHAR2
Ghir_A05G036550	A05	95945647	95956302	10656	AT5G13550	Sulfate transporter 4.1, chloroplastic
Ghir_A05G036560	A05	95981126	95988441	7316	AT3G55260	Beta-hexosaminidase
Ghir_A05G036570	A05	95990964	95996809	5846	AT3G55270	NA
Ghir_A05G036580	A05	95998312	96000586	2275	AT1G06690	Uncharacterized oxidoreductase At1g06690, chloroplastic
Ghir_A05G036590	A05	96010130	96014093	3964	AT3G55200	Spliceosome-associated protein 130 B	| chr3:252033-255246 FORWARD LENGTH=740
Ghir_A05G036600	A05	96103123	96104723	1601	AT5G04530	3-ketoacyl-CoA synthase 19
Ghir_A05G036610	A05	96161019	96165296	4278	AT4G28510	PHB1	| chr2:16444280-16445266 REVERSE LENGTH=328
Ghir_A05G036620	A05	96168949	96173158	4210	AT3G12360	Ankyrin repeat-containing protein ITN1
Ghir_A05G036630	A05	96191972	96193043	1072	AT2G39370	Probable membrane-associated kinase regulator 4	1 | chr5:4355412-4359490 REVERSE LENGTH=685
Ghir_A05G036640	A05	96196871	96207205	10335	AT5G13560	At5g13560
Ghir_A05G036650	A05	96208557	96211938	3382	AT2G39360	Probable receptor-like protein kinase At2g39360
Ghir_A05G036660	A05	96228256	96228889	634	NA	NA
Ghir_A05G036670	A05	96436320	96438957	2638	AT3G55090	ABC transporter G family member 16	| chr3:252033-255246 FORWARD LENGTH=740
Ghir_A05G036680	A05	96478521	96480783	2263	AT3G55090	ABC transporter G family member 16
Ghir_A05G036690	A05	96489628	96494786	5159	ATMG00860	Uncharacterized mitochondrial protein AtMg00860
Ghir_A05G036700	A05	96540605	96563913	23309	AT3G55080	At3g55080
Ghir_A05G036710	A05	96574974	96581812	6839	AT5G13590	unknown protein; Has 150 Blast hits to 121 proteins in 42 species: Archae - 0; Bacteria - 8; Metazoa - 80; Fungi - 5; Plants - 17; Viruses - 0; Other Eukaryotes - 40 (source: NCBI BLink).
Ghir_A05G036720	A05	96598049	96598861	813	NA	NA
Ghir_A05G036730	A05	96612411	96613249	839	NA	NA
Ghir_A05G036740	A05	96658211	96662591	4381	NA	NA
Ghir_A05G036750	A05	96726862	96729663	2802	AT5G40610	Glycerol-3-phosphate dehydrogenase	1); Has 12055 Blast hits to 8846 proteins in 811 species: Archae - 217; Bacteria - 1046; Metazoa - 6104; Fungi - 1115; Plants - 528; Viruses - 14; Other Eukaryotes - 3031 (source: NCBI BLink)
Ghir_A05G036760	A05	96729889	96733825	3937	AT5G14390	Alpha/beta-Hydrolases superfamily protein
Ghir_A05G036770	A05	96791859	96795287	3429	AT3G01680	SEOR1
Ghir_A05G036780	A05	96874695	96877968	3274	AT3G01680	SEOR1
Ghir_A05G036840	A05	97063274	97067275	4002	AT5G14430	Probable methyltransferase PMT9
Ghir_A05G036850	A05	97067876	97071672	3797	AT3G27440	Uridine kinase-like protein 5
Ghir_A05G036860	A05	97090859	97094143	3285	AT3G27460	SGF29 tudor-like domain-containing protein
Ghir_A05G036870	A05	97095773	97100619	4847	AT3G27470	Lysine ketoglutarate reductase trans-splicing protein (DUF707)
Ghir_A05G036880	A05	97100671	97104595	3925	AT5G14460	Pseudouridine synthase family protein
Ghir_A05G036890	A05	97105047	97110635	5589	AT3G27530	Golgin candidate 6
Ghir_A05G036900	A05	97124642	97127119	2478	AT3G27540	Beta-1,4-N-acetylglucosaminyltransferase family protein
Ghir_A05G036910	A05	97128179	97131441	3263	AT3G27550	RNA-binding CRS1 / YhbY (CRM) domain protein
Ghir_A05G036920	A05	97143075	97143974	900	NA	NA
Ghir_A05G036930	A05	97148360	97152609	4250	AT5G50180	At5g50180
Ghir_A05G036940	A05	97152813	97156157	3345	AT5G40530	S-adenosyl-L-methionine-dependent methyltransferases superfamily protein
Ghir_A05G036950	A05	97157454	97163307	5854	AT5G14500	aldose 1-epimerase family protein
Ghir_A05G036960	A05	97194304	97197572	3269	AT5G40510	Sucrase/ferredoxin-like family protein
Ghir_A05G036970	A05	97200146	97203510	3365	AT5G47750	Serine/threonine-protein kinase D6PKL2
Ghir_A05G036980	A05	97248732	97249326	595	NA	NA
Ghir_A05G036990	A05	97256851	97260359	3509	AT5G19130	GPI transamidase component family protein / Gaa1-like family protein
Ghir_A05G037000	A05	97262859	97273637	10779	AT5G40470	AT5g40470/K21I16_20
Ghir_A05G037010	A05	97302221	97309904	7684	NA	NA
Ghir_A05G037020	A05	97309912	97311013	1102	AT5G04800	40S ribosomal protein S17-4
Ghir_A05G037030	A05	97485037	97486764	1728	AT3G27650	LOB domain-containing protein 25
Ghir_A05G041560	A05	107650621	107652867	2247	AT5G05270	Probable chalcone--flavonone isomerase 3
Ghir_A05G041570	A05	107654935	107657117	2183	AT4G04910	NSF
Ghir_A05G041580	A05	107664391	107668760	4370	AT2G40620	bZIP transcription factor 18
Ghir_A05G042020	A05	108203216	108209009	5794	AT2G07180	Probable serine/threonine-protein kinase PBL17
Ghir_A06G000010	A06	27701	27873	173	NA	NA	2 | Subtilisin-like serine endopeptidase family protein | chr1:6990852-6993854 REVERSE LENGTH=769
Ghir_A06G000020	A06	30652	33128	2477	AT2G01860	Pentatricopeptide repeat-containing protein At2g01860
Ghir_A06G000030	A06	33759	38785	5027	AT1G13810	Putative uncharacterized protein
Ghir_A06G000040	A06	44911	48676	3766	AT2G33670	MLO-like protein 5
Ghir_A06G000050	A06	50398	51746	1349	AT1G20430	Putative uncharacterized protein
Ghir_A06G000060	A06	52423	58470	6048	AT1G76130	Probable alpha-amylase 2
Ghir_A06G000070	A06	56945	58129	1185	AT2G17030	F-box protein SKIP23
Ghir_A06G000090	A06	59831	60818	988	AT1G76060	At1g76060
Ghir_A06G000080	A06	59831	64128	4298	AT1G76040	calcium-dependent protein kinase 29
Ghir_A06G000100	A06	65099	71700	6602	AT4G35840	RING/U-box superfamily protein
Ghir_A06G000110	A06	72479	73202	724	AT1G60420	Probable nucleoredoxin 1
Ghir_A06G000120	A06	82753	84786	2034	AT5G42200	E3 ubiquitin-protein ligase ATL23
Ghir_A06G000130	A06	84802	89060	4259	AT1G20230	Pentatricopeptide repeat-containing protein At1g20230
Ghir_A06G000140	A06	90585	92584	2000	AT1G20225	Putative uncharacterized protein At1g20220
Ghir_A06G000150	A06	94866	96565	1700	AT1G20190	Expansin-A11
Ghir_A06G000160	A06	97215	98983	1769	AT5G42180	Peroxidase
Ghir_A06G000170	A06	106886	110003	3118	AT1G20160	CO(2)-response secreted protease
Ghir_A06G000180	A06	110203	111088	886	AT5G42190	SKP1-like protein 1B
Ghir_A06G000190	A06	112138	120018	7881	AT1G75900	GDSL esterase/lipase EXL3
Ghir_A06G000200	A06	141990	142926	937	AT4G35070	At4g35070
Ghir_A06G000210	A06	145906	147399	1494	AT1G75810	At1g75810
Ghir_A06G000680	A06	690739	691407	669	NA	NA
Ghir_A06G000690	A06	691558	691938	381	NA	NA
Ghir_A06G000700	A06	700610	704574	3965	AT1G27660	Transcription factor bHLH110
Ghir_A06G001040	A06	1015492	1020157	4666	AT1G34300	G-type lectin S-receptor-like serine/threonine-protein kinase At1g34300
Ghir_A06G001050	A06	1023045	1026081	3037	AT1G19360	Arabinosyltransferase RRA3
Ghir_A06G001060	A06	1028283	1036032	7750	AT1G75100	JAC1
Ghir_A06G001070	A06	1040364	1043935	3572	AT1G47740	PPPDE putative thiol peptidase family protein
Ghir_A06G001080	A06	1043950	1047725	3776	AT1G80950	Lysophospholipid acyltransferase LPEAT1
Ghir_A06G001090	A06	1050532	1056037	5506	AT1G19340	Methyltransferase-like protein 2
Ghir_A06G001100	A06	1062978	1067960	4983	NA	NA
Ghir_A06G002840	A06	3411554	3414173	2620	AT5G49665	At5g49665
Ghir_A06G002850	A06	3443091	3447448	4358	AT5G65670	Auxin-responsive protein IAA9
Ghir_A06G002860	A06	3465308	3466276	969	AT5G65660	Uncharacterized protein At5g65660
Ghir_A06G002870	A06	3473623	3475786	2164	AT5G65640	Transcription factor bHLH93
Ghir_A06G004010	A06	5828110	5829169	1060	AT4G19870	F-box/kelch-repeat protein At4g19870
Ghir_A06G004020	A06	5842815	5843667	853	AT1G35910	Probable trehalose-phosphate phosphatase D
Ghir_A06G004030	A06	5872869	5873483	615	AT5G65140	Probable trehalose-phosphate phosphatase J
Ghir_A06G004040	A06	5995242	5996192	951	AT4G34170	Putative F-box/kelch-repeat protein At4g34170
Ghir_A06G004050	A06	6003280	6004223	944	AT4G34170	Putative F-box/kelch-repeat protein At4g34170
Ghir_A06G004060	A06	6024939	6028615	3677	AT1G08220	ATPase complex subunit
Ghir_A06G004070	A06	6088886	6089777	892	NA	NA
Ghir_A06G004080	A06	6177391	6181331	3941	NA	NA
Ghir_A06G004090	A06	6193899	6194922	1024	AT1G22110	F2E2.18
Ghir_A06G004100	A06	6203819	6206574	2756	AT1G22040	F-box/kelch-repeat protein At1g22040
Ghir_A06G004220	A06	6542462	6545749	3288	AT1G36730	Probable eukaryotic translation initiation factor 5-1
Ghir_A06G004230	A06	6555351	6559201	3851	AT1G77810	Hexosyltransferase
Ghir_A06G004240	A06	6560630	6565351	4722	AT3G19770	VPS9A
Ghir_A06G004250	A06	6567001	6574148	7148	AT1G36940	unknown protein; Has 21 Blast hits to 21 proteins in 8 species: Archae - 0; Bacteria - 0; Metazoa - 0; Fungi - 0; Plants - 21; Viruses - 0; Other Eukaryotes - 0 (source: NCBI BLink).	| chr1:14027594-14029711 REVERSE LENGTH=581
Ghir_A06G004260	A06	6575957	6581172	5216	AT5G64610	Histone acetyltransferase of the MYST family 1
Ghir_A06G004270	A06	6583334	6594885	11552	AT1G77800	PHD finger family protein
Ghir_A06G004280	A06	6603928	6608829	4902	AT1G36980	Putative uncharacterized protein At1g36980
Ghir_A06G004290	A06	6613753	6614217	465	NA	NA
Ghir_A06G004300	A06	6618032	6622978	4947	AT1G36990	C-jun-amino-terminal kinase-interacting protein
Ghir_A06G004310	A06	6674505	6675507	1003	NA	NA
Ghir_A06G004320	A06	6675121	6680131	5011	AT4G08460	AT4G08460 protein
Ghir_A06G004330	A06	6681469	6686166	4698	AT1G13700	Probable 6-phosphogluconolactonase 1
Ghir_A06G004340	A06	6704036	6706356	2321	AT1G77750	Small ribosomal subunit protein S13, mitochondrial
Ghir_A06G004350	A06	6716421	6717997	1577	AT1G37140	MEI2 C-terminal RRM only like 1
Ghir_A06G004360	A06	6726478	6734056	7579	AT4G08180	Oxysterol-binding protein-related protein 1C
Ghir_A06G004370	A06	6773426	6778020	4595	AT1G77720	At1g77720
Ghir_A06G004380	A06	6825188	6826987	1800	AT1G75710	C2H2-like zinc finger protein
Ghir_A06G004390	A06	6832281	6834637	2357	AT1G77710	Ubiquitin-fold modifier 1
Ghir_A06G004400	A06	6853278	6853799	522	NA	NA
Ghir_A06G004410	A06	6863598	6870287	6690	AT2G41705	Camphor resistance CrcB family protein	| chr4:5249047-5252139 REVERSE LENGTH=504
Ghir_A06G004420	A06	6870699	6882882	12184	NA	NA
Ghir_A06G004430	A06	6886877	6889137	2261	AT1G21930	At1g21930
Ghir_A06G004440	A06	6902975	6904960	1986	AT1G21920	Histone H3 K4-specific methyltransferase SET7/9 family protein
Ghir_A06G004450	A06	7002437	7003889	1453	AT4G08250	Scarecrow-like protein 26	| chr1:7713466-7714298 FORWARD LENGTH=98
Ghir_A06G004460	A06	7026487	7027658	1172	AT1G21910	DREB26
Ghir_A06G004470	A06	7074588	7078475	3888	AT1G21900	Transmembrane emp24 domain-containing protein p24delta5
Ghir_A06G004480	A06	7109572	7111499	1928	NA	NA
Ghir_A06G004490	A06	7113835	7116232	2398	AT4G08300	WAT1-related protein At4g08300
Ghir_A06G004500	A06	7130014	7132233	2220	AT4G08300	WAT1-related protein At4g08300
Ghir_A06G004510	A06	7210518	7216098	5581	AT1G44790	Gamma-glutamylcyclotransferase 2-3
Ghir_A06G004520	A06	7231560	7232495	936	NA	NA
Ghir_A06G004530	A06	7267136	7269681	2546	AT1G21890	WAT1-related protein At1g21890
Ghir_A06G004540	A06	7270257	7276462	6206	AT4G08310	DNA ligase
Ghir_A06G004550	A06	7279095	7282034	2940	AT1G21880	LYP2
Ghir_A06G004560	A06	7312351	7322169	9819	AT1G77620	P-loop containing nucleoside triphosphate hydrolases superfamily protein
Ghir_A06G004570	A06	7331243	7340453	9211	AT1G48200	At1g48200
Ghir_A06G004580	A06	7331738	7333373	1636	AT1G44760	Adenine nucleotide alpha hydrolases-like superfamily protein
Ghir_A06G004590	A06	7341239	7348016	6778	AT4G08320	Tetratricopeptide repeat (TPR)-like superfamily protein
Ghir_A06G004600	A06	7357107	7357712	606	NA	NA
Ghir_A06G004610	A06	7380640	7381876	1237	NA	NA
Ghir_A06G004620	A06	7386422	7387055	634	NA	NA
Ghir_A06G004630	A06	7393300	7394703	1404	NA	NA
Ghir_A06G004640	A06	7514550	7523070	8521	AT1G77590	Long chain acyl-CoA synthetase 9, chloroplastic
Ghir_A06G004650	A06	7520617	7523070	2454	AT4G08330	Uncharacterized protein At4g08330, chloroplastic
Ghir_A06G004660	A06	7564339	7565184	846	NA	NA
Ghir_A06G004670	A06	7566196	7566879	684	NA	NA
Ghir_A06G004680	A06	7567291	7567770	480	NA	NA
Ghir_A06G004690	A06	7592980	7597979	5000	AT1G21810	Filament-like plant protein 2
Ghir_A06G004700	A06	7601590	7604123	2534	AT1G44414	At1g44414
Ghir_A06G004710	A06	7611291	7611997	707	AT2G29840	RING/U-box superfamily protein	| chr4:5255384-5256525 REVERSE LENGTH=164
Ghir_A06G004720	A06	7613141	7625678	12538	AT4G32640	Protein transport protein Sec24-like At4g32640
Ghir_A06G004790	A06	7888711	7898144	9434	AT1G77460	Protein CELLULOSE SYNTHASE INTERACTIVE 3
Ghir_A06G004800	A06	7911447	7914449	3003	AT1G01720	ATAF1
Ghir_A06G004810	A06	7974274	7975029	756	AT3G47180	At3g47180
Ghir_A06G004820	A06	7978208	7981277	3070	AT1G21720	Proteasome subunit beta type
Ghir_A06G004830	A06	7992816	7998138	5323	AT1G77410	beta-galactosidase 16
Ghir_A06G004840	A06	8000315	8018714	18400	AT1G77410	beta-galactosidase 16
Ghir_A06G004850	A06	8024013	8028257	4245	AT1G80830	Metal transporter Nramp1
Ghir_A06G004860	A06	8031553	8034284	2732	AT1G77405	Pentatricopeptide repeat-containing protein At1g77405
Ghir_A06G004870	A06	8047225	8048666	1442	AT1G21695	At1g21695
Ghir_A06G004880	A06	8048685	8052493	3809	AT1G21690	ATPase family associated with various cellular activities (AAA)
Ghir_A06G004890	A06	8052880	8057792	4913	AT1G44110	CYCA1
Ghir_A06G005110	A06	8381448	8384229	2782	AT5G35160	Transmembrane 9 superfamily member
Ghir_A06G005120	A06	8388211	8395777	7567	AT3G09850	AT3g09850/F8A24_10
Ghir_A06G006590	A06	14920651	14923324	2674	AT2G16130	Putative polyol transporter 2
Ghir_A06G006600	A06	14992961	14997851	4891	AT1G74190	Disease resistance protein, putative; 1096-4664
Ghir_A06G006610	A06	15036950	15037525	576	NA	NA
Ghir_A06G006620	A06	15048281	15051821	3541	AT3G24550	Proline-rich receptor-like protein kinase PERK1
Ghir_A06G006650	A06	15236803	15241740	4938	AT2G20120	Protein of unknown function (DUF502)
Ghir_A06G006660	A06	15286272	15286759	488	AT3G10950	Putative 60S ribosomal protein L37a-1
Ghir_A06G006670	A06	15288533	15291366	2834	AT3G16120	At3g16120
Ghir_A06G006680	A06	15288968	15294714	5747	AT3G24630	unknown protein; Has 5348 Blast hits to 3182 proteins in 353 species: Archae - 0; Bacteria - 481; Metazoa - 1959; Fungi - 405; Plants - 180; Viruses - 10; Other Eukaryotes - 2313 (source: NCBI BLink).
Ghir_A06G006690	A06	15299393	15301667	2275	AT4G13240	Rop guanine nucleotide exchange factor 9
Ghir_A06G006700	A06	15301719	15306044	4326	AT5G11520	Aspartate aminotransferase 3, chloroplastic
Ghir_A06G006710	A06	15359010	15361201	2192	AT4G23160	cysteine-rich RLK (RECEPTOR-like protein kinase) 8
Ghir_A06G006720	A06	15427988	15435204	7217	AT4G29010	Peroxisomal fatty acid beta-oxidation multifunctional protein AIM1
Ghir_A06G006730	A06	15511715	15519064	7350	AT4G29000	Protein tesmin/TSO1-like CXC 5
Ghir_A06G006740	A06	15557594	15560223	2630	AT4G28950	Rac-like GTP-binding protein ARAC7
Ghir_A06G006750	A06	15564410	15567701	3292	AT1G11320	GDSL esterase/lipase
Ghir_A06G006760	A06	15683856	15687158	3303	AT4G29100	Transcription factor bHLH68
Ghir_A06G006850	A06	15994244	16003762	9519	AT2G20050	Protein phosphatase 2C and cyclic nucleotide-binding/kinase domain-containing protein
Ghir_A06G006860	A06	16005056	16006993	1938	AT4G28890	E3 ubiquitin-protein ligase ATL42
Ghir_A06G006870	A06	16007002	16008838	1837	AT4G28910	NINJA
Ghir_A06G006880	A06	16011065	16011634	570	AT4G03170	Putative B3 domain-containing protein At4g03170
Ghir_A06G006890	A06	16026527	16029655	3129	AT1G77210	Sugar transport protein 14
Ghir_A06G006900	A06	16027099	16032682	5584	AT2G20020	CRS2-associated factor 1, chloroplastic
Ghir_A06G006910	A06	16082637	16084047	1411	AT5G11590	Dehydration-responsive element-binding protein 3
Ghir_A06G006920	A06	16194817	16197849	3033	AT4G02750	Pentatricopeptide repeat-containing protein At4g02750
Ghir_A06G006930	A06	16234958	16239694	4737	AT2G25800	Elongation factor Ts (DUF810)
Ghir_A06G006940	A06	16250513	16252840	2328	AT1G73110	At1g73110/F3N23_39
Ghir_A06G006950	A06	16285953	16294661	8709	AT5G19690	STT3A
Ghir_A06G006960	A06	16333041	16336810	3770	AT1G77180	SNW/SKI-interacting protein
Ghir_A06G006970	A06	16337192	16340099	2908	AT5G19680	Protein phosphatase 1 regulatory inhibitor subunit PPP1R7 homolog
Ghir_A06G006980	A06	16353463	16369107	15645	AT2G19950	GC1
Ghir_A06G007030	A06	16601024	16605188	4165	AT4G26080	Protein phosphatase 2C 56
Ghir_A06G007040	A06	16605220	16611481	6262	AT3G28345	ABC transporter B family member 15
Ghir_A06G007050	A06	16644911	16647016	2106	AT4G15450	At4g15450
Ghir_A06G007060	A06	16647222	16653164	5943	AT2G19880	Nucleotide-diphospho-sugar transferases superfamily protein
Ghir_A06G007070	A06	16671959	16682260	10302	AT4G29130	Phosphotransferase
Ghir_A06G007080	A06	16673291	16674313	1023	AT4G29120	Probable 3-hydroxyisobutyrate dehydrogenase-like 1, mitochondrial
Ghir_A06G007090	A06	16689462	16693672	4211	NA	NA
Ghir_A06G007100	A06	16699765	16701664	1900	AT4G29140	Protein DETOXIFICATION
Ghir_A06G007110	A06	16726930	16729693	2764	AT5G19730	Probable pectinesterase 53
Ghir_A06G007400	A06	17350634	17353134	2501	AT4G29480	AT4g29480/F17A13_300
Ghir_A06G007410	A06	17363064	17368154	5091	AT4G29490	Metallopeptidase M24 family protein
Ghir_A06G007420	A06	17368403	17372584	4182	AT4G29510	Protein arginine N-methyltransferase 1.1
Ghir_A06G008020	A06	20215320	20218211	2892	AT2G06025	Acyl-CoA N-acyltransferases (NAT) superfamily protein
Ghir_A06G008030	A06	20237559	20238034	476	AT3G42725	Putative membrane lipoprotein
Ghir_A06G008040	A06	20238075	20245717	7643	AT2G06010	OBP3-responsive protein 4 (ORG4)
Ghir_A06G008050	A06	20240098	20240445	348	NA	NA
Ghir_A06G008060	A06	20250113	20254681	4569	AT1G77550	At1g77550
Ghir_A06G008070	A06	20254651	20257552	2902	AT3G45310	Thiol protease aleurain-like
Ghir_A06G008080	A06	20285962	20286738	777	AT5G53670	Putative uncharacterized protein
Ghir_A06G008090	A06	20419001	20420926	1926	AT2G05940	Serine/threonine-protein kinase RIPK
Ghir_A06G008100	A06	20422026	20424448	2423	AT5G07990	TT7
Ghir_A06G008110	A06	20430297	20433094	2798	AT1G67190	F-box/LRR-repeat protein At1g67190
Ghir_A06G008120	A06	20454022	20455955	1934	AT5G20635	Guanine nucleotide-binding protein subunit gamma 3
Ghir_A06G008130	A06	20483321	20485636	2316	AT2G05910	Protein LURP-one-related 6
Ghir_A06G008140	A06	20485642	20486947	1306	AT5G20650	Copper transporter 5
Ghir_A06G008150	A06	20537253	20537675	423	AT5G20670	At5g20670
Ghir_A06G008160	A06	20538756	20539089	334	NA	NA	| chr1:27289435-27290732 REVERSE LENGTH=287
Ghir_A06G008170	A06	20539163	20539380	218	NA	NA
Ghir_A06G008180	A06	20539946	20543129	3184	AT2G05840	Proteasome subunit alpha type-6-B
Ghir_A06G008190	A06	20582905	20588810	5906	AT1G17170	Glutathione S-transferase U24
Ghir_A06G008200	A06	20598087	20604047	5961	AT1G19110	Inter-alpha-trypsin inhibitor heavy chain-like protein
Ghir_A06G008210	A06	20604250	20606769	2520	AT1G23070	Protein LAZ1 homolog 2
Ghir_A06G008220	A06	20701833	20703522	1690	AT1G72490	unknown protein; BEST Arabidopsis thaliana protein match is: unknown protein (TAIR:AT1G17400.1); Has 75 Blast hits to 75 proteins in 21 species: Archae - 0; Bacteria - 0; Metazoa - 3; Fungi - 4; Plants - 58; Viruses - 0; Other Eukaryotes - 10 (sourc /.../I BLink).
Ghir_A06G008230	A06	20810805	20811446	642	NA	NA
Ghir_A06G008290	A06	21270182	21276116	5935	AT1G17370	Oligouridylate-binding protein 1B
Ghir_A06G008300	A06	21275503	21277416	1914	AT5G20700	At5g20700
Ghir_A06G008310	A06	21389245	21397208	7964	AT5G20720	20 kDa chaperonin, chloroplastic
Ghir_A06G008320	A06	21404505	21407122	2618	AT1G31740	Beta-galactosidase 15
Ghir_A06G008330	A06	21536040	21537185	1146	AT1G19210	Ethylene-responsive transcription factor ERF017	1); Has 30201 Blast hits to 17322 proteins in 780 species: Archae - 12; Bacteria - 1396; Metazoa - 17338; Fungi - 3422; Plants - 5037; Viruses - 0; Other Eukaryotes - 2996 (source: NCBI BLink)
Ghir_A06G008340	A06	21803615	21804264	650	NA	NA
Ghir_A06G008350	A06	21804732	21806298	1567	ATMG00860	Uncharacterized mitochondrial protein AtMg00860
Ghir_A06G008360	A06	21806356	21807759	1404	NA	NA
Ghir_A06G008370	A06	21811757	21813027	1271	NA	NA
Ghir_A06G008380	A06	22161405	22169505	8101	AT1G19220	Auxin response factor 19
Ghir_A06G008390	A06	22453606	22469486	15881	AT1G74960	3-oxoacyl-
Ghir_A06G008400	A06	22520819	22521865	1047	AT5G20790	unknown protein; FUNCTIONS IN: molecular_function unknown; INVOLVED IN: biological_process unknown; LOCATED IN: endomembrane system; EXPRESSED IN: 11 plant structures; EXPRESSED DURING: LP.04 four leaves visible, 4 anthesis, petal differentiation an /.../nsion stage; BEST Arabidopsis thaliana protein match is: unknown protein (TAIR:AT3G43110.1); Has 30201 Blast hits to 17322 proteins in 780 speci…
Ghir_A06G008410	A06	22526821	22527819	999	AT1G19230	Respiratory burst oxidase homolog protein E
Ghir_A06G008420	A06	22543536	22547399	3864	AT4G05450	Adrenodoxin-like protein 1, mitochondrial
Ghir_A06G008430	A06	22550335	22552469	2135	AT3G43120	Auxin-responsive protein-like protein
Ghir_A06G008440	A06	22685543	22692067	6525	AT5G14850	Mannosyltransferase
Ghir_A06G008450	A06	22729604	22730194	591	AT5G20820	At5g20820
Ghir_A06G008460	A06	22788216	22792872	4657	AT3G43190	Sucrose synthase 4
Ghir_A06G008650	A06	24258804	24259784	981	NA	NA
Ghir_A06G008820	A06	25961466	25967023	5558	NA	NA
Ghir_A06G008830	A06	26131370	26136058	4689	AT5G21482	Cytokinin dehydrogenase 7
Ghir_A06G008840	A06	26381984	26392441	10458	NA	NA
Ghir_A06G008850	A06	26484828	26491072	6245	AT4G33210	SLOMO
Ghir_A06G008860	A06	26502092	26504967	2876	AT1G02180	Ferredoxin-like protein
Ghir_A06G009030	A06	28607511	28609173	1663	AT5G51160	Ankyrin repeat family protein	6 kDa class II heat shock protein | chr5:3882409-3882876 REVERSE LENGTH=155
Ghir_A06G009040	A06	28609892	28615299	5408	AT5G12020	17.6 kDa class II heat shock protein
Ghir_A06G009700	A06	32490188	32490906	719	AT5G25840	DUF1677 family protein (DUF1677)
Ghir_A06G009710	A06	32547827	32549906	2080	AT2G25780	Putative uncharacterized protein At2g25780
Ghir_A06G009720	A06	32552171	32556418	4248	AT4G32880	Homeobox-leucine zipper protein ATHB-8
Ghir_A06G009730	A06	32622283	32623601	1319	AT5G25830	GATA transcription factor 12
Ghir_A06G009740	A06	32659532	32660542	1011	AT5G11620	PHD family protein	| chr4:15881364-15885210 FORWARD LENGTH=716
Ghir_A06G009750	A06	32661084	32665567	4484	AT4G32910	Nuclear pore complex protein NUP85	| chr5:3733815-3735015 REVERSE LENGTH=242
Ghir_A06G009760	A06	32666979	32670646	3668	AT4G32810	carotenoid cleavage dioxygenase 8
Ghir_A06G009770	A06	33556398	33557753	1356	AT5G11590	Dehydration-responsive element-binding protein 3
Ghir_A06G009780	A06	33566596	33570164	3569	AT5G11600	At5g11600
Ghir_A06G009790	A06	33630629	33634880	4252	AT4G32790	Exostosin family protein
Ghir_A06G009800	A06	33643070	33644419	1350	NA	NA
Ghir_A06G009810	A06	33656345	33659132	2788	NA	NA
Ghir_A06G009820	A06	33659919	33661306	1388	AT3G46210	Exosome complex exonuclease RRP46 homolog
Ghir_A06G009830	A06	33669899	33677619	7721	AT3G63520	Carotenoid 9,10(9',10')-cleavage dioxygenase 1
Ghir_A06G009840	A06	33698815	33702196	3382	AT3G50390	At3g50390
Ghir_A06G009850	A06	33755833	33757119	1287	AT2G25810	Aquaporin TIP4-1
Ghir_A06G010140	A06	35570186	35571558	1373	NA	NA
Ghir_A06G010150	A06	35614473	35614943	471	NA	NA
Ghir_A06G010160	A06	35639259	35641733	2475	AT1G80710	DROUGHT SENSITIVE 1
Ghir_A06G010170	A06	35650530	35655941	5412	NA	NA
Ghir_A06G010180	A06	35675852	35676520	669	NA	NA
Ghir_A06G010190	A06	35702850	35707052	4203	AT1G15860	Defective in cullin neddylation protein
Ghir_A06G010200	A06	35737879	35741683	3805	AT1G80710	DROUGHT SENSITIVE 1
Ghir_A06G010210	A06	35770730	35773300	2571	AT4G31020	Alpha/beta-Hydrolases superfamily protein
Ghir_A06G010220	A06	35775196	35775363	168	NA	NA
Ghir_A06G010230	A06	35861732	35866526	4795	AT2G32060	40S ribosomal protein S12
Ghir_A06G010240	A06	35995827	35999305	3479	AT2G24260	Transcription factor bHLH66
Ghir_A06G010250	A06	36067436	36069441	2006	AT4G30960	CBL-interacting serine/threonine-protein kinase 6
Ghir_A06G010260	A06	36081569	36090368	8800	NA	NA
Ghir_A06G010270	A06	36143642	36157536	13895	AT5G58000	Reticulon-like protein
Ghir_A06G010280	A06	36165880	36174143	8264	AT5G58160	Formin-like protein 13
Ghir_A06G010290	A06	36188799	36190906	2108	AT2G24240	BTB/POZ domain-containing protein At2g24240
Ghir_A06G010300	A06	36220894	36224571	3678	AT2G24230	Probable LRR receptor-like serine/threonine-protein kinase At2g24230
Ghir_A06G010310	A06	36251899	36254047	2149	AT2G24220	purine permease 5	14, ATCIPK6 | SOS3-interacting protein 3 | chr4:15067400-15068725 FORWARD LENGTH=441
Ghir_A06G010320	A06	36380966	36384736	3771	AT4G30920	Leucine aminopeptidase 2, chloroplastic
Ghir_A06G010330	A06	36389076	36405722	16647	AT2G24170	Transmembrane 9 superfamily member 10
Ghir_A06G010340	A06	36418085	36420246	2162	AT4G30580	1-acyl-sn-glycerol-3-phosphate acyltransferase 1, chloroplastic
Ghir_A06G010380	A06	36726965	36727555	591	NA	NA
Ghir_A06G010390	A06	36727892	36728536	645	ATMG01110	Uncharacterized mitochondrial protein AtMg01110
Ghir_A06G010770	A06	39226939	39230311	3373	AT4G31990	Aspartate aminotransferase
Ghir_A06G010780	A06	39395564	39396108	545	AT5G42905	Polynucleotidyl transferase, ribonuclease H-like superfamily protein
Ghir_A06G010790	A06	39404050	39405196	1147	AT5G25190	Ethylene-responsive transcription factor ERF003
Ghir_A06G010800	A06	39571668	39572566	899	NA	NA
Ghir_A06G014960	A06	106119012	106119745	734	AT2G34610	Cotton fiber protein
Ghir_A06G014970	A06	106149379	106150007	629	AT2G22540	At2g22540	23, ATCIPK23, LKS1 | CBL-interacting protein kinase 23 | chr1:10655270-10658524 FORWARD LENGTH=482
Ghir_A06G014980	A06	106165509	106172928	7420	AT5G46180	Ornithine aminotransferase, mitochondrial	| chr2:14575467-14576339 FORWARD LENGTH=290
Ghir_A06G014990	A06	106206383	106209085	2703	AT5G46170	F-box protein At5g46170
Ghir_A06G015000	A06	106264486	106267476	2991	NA	NA
Ghir_A06G015010	A06	106339851	106340309	459	NA	NA
Ghir_A06G015020	A06	106405669	106410209	4541	AT1G72280	Like disulfide bond formation protein
Ghir_A06G015030	A06	106411516	106412649	1134	NA	NA
Ghir_A06G015040	A06	106415234	106415802	569	NA	NA
Ghir_A06G015050	A06	106439695	106440253	559	NA	NA
Ghir_A06G015060	A06	106446210	106448228	2019	AT2G20490	H/ACA ribonucleoprotein complex subunit 3-like protein
Ghir_A06G015070	A06	106467729	106469070	1342	AT1G30260	At1g30260/F12P21_9
Ghir_A06G015080	A06	106484074	106490717	6644	AT1G30270	CBL-interacting serine/threonine-protein kinase 23
Ghir_A06G015090	A06	106490774	106499519	8746	AT1G17210	F20D23.9 protein
Ghir_A06G015100	A06	106532668	106536460	3793	AT1G30300	At1g30300
Ghir_A06G015110	A06	106596299	106598676	2378	AT1G31330	Photosystem I reaction center subunit III, chloroplastic	| chr1:10651159-10651452 FORWARD LENGTH=97
Ghir_A06G015120	A06	106619178	106621717	2540	AT1G31320	LOB domain-containing protein 4
Ghir_A06G015170	A06	106915131	106919065	3935	AT5G45160	Protein ROOT HAIR DEFECTIVE 3 homolog 2
Ghir_A06G016980	A06	115337745	115344544	6800	AT1G02205	Fatty acid hydroxylase superfamily
Ghir_A06G016990	A06	115379584	115384806	5223	AT1G02190	Protein CER1-like 1
Ghir_A06G017000	A06	115481976	115487517	5542	AT1G02205	Fatty acid hydroxylase superfamily
Ghir_A06G017010	A06	115502174	115502617	444	AT1G29950	Transcription factor bHLH144
Ghir_A06G017020	A06	115502682	115503321	640	AT3G25690	Hydroxyproline-rich glycoprotein family protein
Ghir_A06G017030	A06	115580321	115585216	4896	AT3G51950	Zinc finger CCCH domain-containing protein 46
Ghir_A06G017040	A06	115592982	115596886	3905	AT3G07690	6-phosphogluconate dehydrogenase family protein
Ghir_A06G017050	A06	115660993	115663057	2065	AT2G31210	Transcription factor bHLH91
Ghir_A06G017230	A06	115952155	115955095	2941	AT2G13620	Cation/H(+) antiporter 15
Ghir_A06G017240	A06	115956074	115960655	4582	AT3G56130	AT3g56130/F18O21_90
Ghir_A06G017250	A06	115963942	115966150	2209	AT2G40390	Neuronal PAS domain protein	| chr3:1546585-1547976 REVERSE LENGTH=463
Ghir_A06G017260	A06	115989466	115992374	2909	AT3G56110	PRA1 family protein
Ghir_A06G017270	A06	116020275	116023767	3493	AT3G51740	Probably inactive leucine-rich repeat receptor-like protein kinase IMK2	B1 | chr3:20822228-20822857 REVERSE LENGTH=209
Ghir_A06G017280	A06	116079600	116081862	2263	AT2G40370	Laccase-5
Ghir_A06G017290	A06	116189142	116197901	8760	AT5G05390	Laccase-12
Ghir_A06G017300	A06	116223123	116225599	2477	AT2G40370	Laccase-5
Ghir_A06G017310	A06	116236830	116238497	1668	AT3G05390	F22F7.17 protein	1); Has 75 Blast hits to 75 proteins in 11 species: Archae - 0; Bacteria - 0; Metazoa - 0; Fungi - 0; Plants - 74; Viruses - 0; Other Eukaryotes - 1 (source: NCBI BLink)
Ghir_A06G017900	A06	117245390	117251875	6486	AT3G48670	Protein INVOLVED IN DE NOVO 2
Ghir_A06G017910	A06	117278103	117282802	4700	AT3G48670	Protein INVOLVED IN DE NOVO 2
Ghir_A06G017920	A06	117284436	117288289	3854	AT2G39690	Protein of unknown function, DUF547
Ghir_A06G017930	A06	117291163	117294813	3651	AT3G55460	Serine/arginine-rich SC35-like splicing factor SCL30
Ghir_A06G017940	A06	117312755	117314327	1573	AT2G44860	Probable ribosome biogenesis protein RLP24
Ghir_A06G017950	A06	117323092	117323752	661	NA	NA
Ghir_A06G017960	A06	117396611	117397231	621	NA	NA
Ghir_A06G017970	A06	117397485	117400337	2853	NA	NA
Ghir_A06G017980	A06	117401005	117403266	2262	AT3G01410	Polynucleotidyl transferase, ribonuclease H-like superfamily protein
Ghir_A06G017990	A06	117410137	117410612	476	AT5G13825	Putative uncharacterized protein
Ghir_A06G018000	A06	117420562	117421010	449	AT5G13825	Putative uncharacterized protein
Ghir_A06G018010	A06	117565778	117568092	2315	AT3G46540	ENTH/VHS family protein
Ghir_A06G018020	A06	117572666	117575897	3232	AT5G02500	Probable mediator of RNA polymerase II transcription subunit 37e
Ghir_A06G018030	A06	117627347	117630350	3004	AT2G39510	WAT1-related protein At2g39510
Ghir_A06G018040	A06	117640121	117640759	639	AT2G37430	ZAT11
Ghir_A06G018050	A06	117646471	117654037	7567	NA	NA
Ghir_A06G018060	A06	117656449	117659136	2688	NA	NA
Ghir_A06G018070	A06	117696055	117697756	1702	AT3G55240	Putative uncharacterized protein At3g55240
Ghir_A06G018080	A06	117731839	117735819	3981	AT2G39420	Alpha/beta-Hydrolases superfamily protein
Ghir_A06G018090	A06	117778114	117779853	1740	AT5G04530	3-ketoacyl-CoA synthase 19
Ghir_A06G018100	A06	117837863	117842550	4688	AT3G12360	Ankyrin repeat-containing protein ITN1
Ghir_A06G018110	A06	117851464	117856468	5005	AT1G28060	Protein RDM16
Ghir_A06G018120	A06	117857557	117861998	4442	AT2G37340	Serine/arginine-rich splicing factor RS2Z33
Ghir_A06G018130	A06	117869228	117872627	3400	AT4G13920	Putative disease resistance Cf-2
Ghir_A06G018140	A06	117873428	117881011	7584	AT3G52260	Pseudouridine synthase family protein
Ghir_A06G018150	A06	117883694	117886721	3028	AT2G35790	Expressed protein
Ghir_A06G018160	A06	117888419	117891566	3148	AT5G60390	Elongation factor 1-alpha 3
Ghir_A06G018170	A06	117905807	117906749	943	NA	NA
Ghir_A06G018180	A06	117918409	117920429	2021	AT5G03040	AT5g03040/F15A17_70
Ghir_A06G018190	A06	117924609	117926122	1514	AT1G07280	At1g07280/F22G5_32	| chr5:4850764-4853003 FORWARD LENGTH=666
Ghir_A06G018200	A06	117928775	117934461	5687	AT2G35800	Mitochondrial substrate carrier family protein
Ghir_A06G018210	A06	117980966	117987415	6450	AT2G35800	Mitochondrial substrate carrier family protein
Ghir_A06G018220	A06	117998374	117999747	1374	NA	NA
Ghir_A06G018230	A06	118009303	118011306	2004	AT1G07900	LBD1
Ghir_A06G018240	A06	118116399	118128884	12486	AT2G39260	Regulator of nonsense transcripts UPF2
Ghir_A06G018250	A06	118148692	118151318	2627	AT4G10090	ELP6
Ghir_A06G018260	A06	118152568	118156979	4412	AT3G12620	Probable protein phosphatase 2C 38
Ghir_A06G018270	A06	118171528	118172604	1077	AT3G55060	CAP-gly domain linker
Ghir_A06G018280	A06	118192225	118195572	3348	AT1G61560	MLO-like protein 6
Ghir_A06G018290	A06	118259398	118261202	1805	AT2G39200	MLO-like protein
Ghir_A06G018300	A06	118288096	118295179	7084	AT5G14990	Putative uncharacterized protein F2G14_110
Ghir_A06G018310	A06	118296352	118297940	1589	AT5G42300	Ubiquitin-like protein 5
Ghir_A06G018320	A06	118299689	118300408	720	AT5G42300	Ubiquitin-like protein 5
Ghir_A06G018330	A06	118301890	118308743	6854	AT2G28320	Pleckstrin homology (PH) and lipid-binding START domains-containing protein
Ghir_A06G018340	A06	118314412	118322507	8096	AT4G14145	At4g14145
Ghir_A06G018350	A06	118315284	118317085	1802	AT4G14145	At4g14145
Ghir_A06G018360	A06	118330571	118332699	2129	AT4G10100	Molybdopterin synthase sulfur carrier subunit
Ghir_A06G018370	A06	118335229	118336110	882	NA	NA
Ghir_A06G018380	A06	118361870	118366908	5039	AT3G10370	Glycerol-3-phosphate dehydrogenase SDP6, mitochondrial
Ghir_A06G018390	A06	118388994	118390076	1083	AT3G10390	Protein FLOWERING locus D-like protein
Ghir_A06G018400	A06	118390084	118395124	5041	AT3G10390	Protein FLOWERING locus D-like protein
Ghir_A06G018410	A06	118405543	118406463	921	AT4G23160	cysteine-rich RLK (RECEPTOR-like protein kinase) 8
Ghir_A06G018420	A06	118410372	118413454	3083	AT2G39170	MEF2BNB-like protein
Ghir_A06G018430	A06	118417560	118420278	2719	AT1G20370	F14O10.3 protein	| chr3:20403189-20406222 REVERSE LENGTH=896
Ghir_A06G018440	A06	118425477	118425803	327	NA	NA
Ghir_A06G018450	A06	118430789	118435769	4981	AT3G53190	Pectate lyase
Ghir_A06G018460	A06	118445318	118449086	3769	AT3G10440	SHUGOSHIN 1
Ghir_A06G018470	A06	118450211	118452837	2627	AT5G59930	Cysteine/Histidine-rich C1 domain family protein
Ghir_A06G018480	A06	118458501	118463415	4915	AT5G04430	binding to TOMV RNA 1L (long form)
Ghir_A06G018490	A06	118552673	118554866	2194	AT5G66520	Pentatricopeptide repeat-containing protein At5g66520
Ghir_A06G019010	A06	119830546	119832037	1492	AT5G04200	MCP2f
Ghir_A06G019020	A06	119833762	119834475	714	AT5G04200	MCP2f
Ghir_A06G019030	A06	119834920	119835594	675	AT1G80730	At1g80730
Ghir_A06G019040	A06	119852760	119857553	4794	AT3G12480	NF-YC11
Ghir_A06G019050	A06	119857976	119859136	1161	AT3G12490	Cysteine proteinase inhibitor 6
Ghir_A06G019060	A06	119859865	119863797	3933	AT5G09970	Cytochrome P450 78A7
Ghir_A06G019070	A06	119872452	119873884	1433	AT1G68620	Probable carboxylesterase 6
Ghir_A06G019080	A06	119904744	119905611	868	AT5G07040	Putative RING-H2 finger protein ATL69
Ghir_A06G019090	A06	119930170	119932515	2346	AT1G26820	Ribonuclease 3
Ghir_A06G019100	A06	119953394	119956500	3107	AT2G39780	Ribonuclease 2
Ghir_A06G019110	A06	119986567	119987910	1344	AT2G02990	Ribonuclease 1
Ghir_A06G019120	A06	119996570	120002227	5658	AT3G15140	Uncharacterized exonuclease domain-containing protein At3g15140
Ghir_A06G019130	A06	120015271	120019379	4109	AT5G13500	Hydroxyproline O-arabinosylatransferase 3 (Fragment)
Ghir_A06G019140	A06	120023098	120033675	10578	NA	NA
Ghir_A06G019150	A06	120046251	120053469	7219	AT3G55850	Amidohydrolase family
Ghir_A06G019160	A06	120054802	120058216	3415	AT2G31890	RAP domain-containing protein, chloroplastic
Ghir_A06G019170	A06	120060934	120064210	3277	AT3G14470	Putative disease resistance RPP13-like protein 1
Ghir_A06G019180	A06	120065246	120076429	11184	AT3G54440	Glycoside hydrolase family 2 protein
Ghir_A06G019190	A06	120078528	120091389	12862	AT2G40030	DNA-directed RNA polymerase V subunit 1
Ghir_A06G019200	A06	120115483	120117555	2073	AT3G10710	Putative pectinesterase/pectinesterase inhibitor 24
Ghir_A06G019210	A06	120122740	120126070	3331	AT5G09850	Probable mediator of RNA polymerase II transcription subunit 26c	1); Has 1807 Blast hits to 1807 proteins in 277 species: Archae - 0; Bacteria - 0; Metazoa - 736; Fungi - 347; Plants - 385; Viruses - 0; Other Eukaryotes - 339 (source: NCBI BLink)
Ghir_A06G019220	A06	120127265	120131546	4282	AT5G57655	Xylose isomerase
Ghir_A06G019230	A06	120136859	120138959	2101	AT5G57655	Xylose isomerase
Ghir_A06G019350	A06	120444255	120445239	985	AT3G10910	RING-H2 finger protein ATL72
Ghir_A06G019360	A06	120464377	120468595	4219	AT2G40620	bZIP transcription factor 18
Ghir_A06G019370	A06	120469876	120472562	2687	AT2G40590	40S ribosomal protein S26
Ghir_A06G019380	A06	120472004	120477386	5383	AT1G74900	Pentatricopeptide repeat (PPR) superfamily protein
Ghir_A06G019390	A06	120479763	120488845	9083	AT3G56320	At3g56320
Ghir_A06G019400	A06	120490674	120500923	10250	AT2G40730	Kinase family with ARM repeat domain-containing protein
Ghir_A06G019410	A06	120505878	120511140	5263	AT2G18390	TTN5
Ghir_A06G019420	A06	120514603	120517385	2783	AT3G56400	Probable WRKY transcription factor 70
Ghir_A06G019430	A06	120538706	120540702	1997	AT2G40765	Putative uncharacterized protein At2g40765
Ghir_A06G019440	A06	120540849	120542027	1179	NA	NA
Ghir_A06G019450	A06	120546574	120551059	4486	AT3G08720	Serine/threonine-protein kinase AtPK2/AtPK19
Ghir_A06G019460	A06	120551511	120554872	3362	AT3G60360	U3 small nucleolar RNA-associated protein 11
Ghir_A06G019470	A06	120571710	120575684	3975	AT3G08710	Thioredoxin H9
Ghir_A06G019480	A06	120576791	120579717	2927	AT5G58300	Probable inactive receptor kinase At5g58300
Ghir_A06G019490	A06	120587301	120595929	8629	AT1G21080	DNAJ heat shock N-terminal domain-containing protein
Ghir_A06G019500	A06	120615271	120621889	6619	AT5G36880	Acetyl-coenzyme A synthetase, chloroplastic/glyoxysomal
Ghir_A06G019510	A06	120633000	120636769	3770	AT3G06960	Protein TRIGALACTOSYLDIACYLGLYCEROL 4, chloroplastic	16 | CBL-interacting protein kinase 1 | chr3:5989309-5992627 REVERSE LENGTH=444
Ghir_A06G019520	A06	120646588	120652756	6169	AT3G17510	CBL-interacting serine/threonine-protein kinase 1
Ghir_A06G019530	A06	120659669	120670107	10439	AT1G79610	Sodium/hydrogen exchanger 6
Ghir_A06G019540	A06	120684105	120686284	2180	AT5G52980	At5g52980
Ghir_A06G019550	A06	120690369	120702018	11650	AT1G17820	At1g17820
Ghir_A06G019560	A06	120691563	120701334	9772	AT1G17820	At1g17820
Ghir_A06G019780	A06	121334398	121337692	3295	ATMG00860	Uncharacterized mitochondrial protein AtMg00860
Ghir_A06G019790	A06	121346280	121359240	12961	AT1G78950	Terpenoid cyclases family protein
Ghir_A06G019800	A06	121410063	121416815	6753	AT5G27260	unknown protein; BEST Arabidopsis thaliana protein match is: unknown protein (TAIR:AT2G29880.1); Has 1807 Blast hits to 1807 proteins in 277 species: Archae - 0; Bacteria - 0; Metazoa - 736; Fungi - 347; Plants - 385; Viruses - 0; Other Eukaryotes - /.../source: NCBI BLink).
Ghir_A06G019810	A06	121418366	121422953	4588	AT1G80620	Putative uncharacterized protein T21F11.5
Ghir_A06G019820	A06	121429677	121433588	3912	AT1G15800	At1g15800
Ghir_A06G019830	A06	121451033	121458319	7287	AT1G80490	Topless-related protein 1	| chr1:5441425-5443584 REVERSE LENGTH=207
Ghir_A06G019840	A06	121459795	121469526	9732	AT1G15290	Tetratricopeptide repeat (TPR)-like superfamily protein
Ghir_A06G019850	A06	121480028	121482108	2081	AT3G15930	Putative pentatricopeptide repeat-containing protein At3g15930
Ghir_A06G019860	A06	121497260	121499533	2274	AT1G12280	Probable disease resistance protein At1g12280	| chr5:9603943-9604930 FORWARD LENGTH=303
Ghir_A06G020770	A06	122617992	122620453	2462	AT3G42880	Pollen receptor-like kinase 3
Ghir_A06G020780	A06	122624551	122630388	5838	AT1G17370	Oligouridylate-binding protein 1B
Ghir_A06G020790	A06	122632302	122635113	2812	AT3G14110	Tetratricopeptide repeat (TPR)-like superfamily protein
Ghir_A06G020800	A06	122636092	122639169	3078	AT3G14160	2-oxoglutarate-dependent dioxygenase family protein
Ghir_A06G020810	A06	122639340	122641249	1910	AT3G14180	ASIL2
Ghir_A06G020820	A06	122645492	122645788	297	AT1G56150	Auxin-responsive protein SAUR71
Ghir_A06G020830	A06	122647738	122656094	8357	AT3G14205	Phosphoinositide phosphatase SAC2
Ghir_A06G020840	A06	122667257	122668054	798	NA	NA
Ghir_A06G020850	A06	122669009	122672523	3515	NA	NA
Ghir_A06G020860	A06	122676808	122677645	838	NA	NA
Ghir_A06G020870	A06	122679954	122680973	1020	NA	NA
Ghir_A06G020880	A06	122682409	122686125	3717	AT1G53910	Ethylene-responsive transcription factor RAP2-12
Ghir_A06G020890	A06	122689869	122693664	3796	AT1G72340	NagB/RpiA/CoA transferase-like superfamily protein
Ghir_A06G020900	A06	122695538	122700290	4753	AT1G53760	K+-H+ exchange-like protein
Ghir_A06G020910	A06	122700937	122704516	3580	AT1G53750	RPT1A
Ghir_A06G020920	A06	122705809	122709905	4097	AT1G16180	Serinc-domain containing serine and sphingolipid biosynthesis protein
Ghir_A06G020930	A06	122717210	122718763	1554	NA	NA
Ghir_A06G020940	A06	122718670	122721565	2896	AT5G41010	DNA-directed RNA polymerases II, IV and V subunit 12
Ghir_A06G020950	A06	122728112	122731475	3364	AT2G43000	Transcription factor JUNGBRUNNEN 1
Ghir_A06G020960	A06	122755919	122760073	4155	AT1G48160	Signal recognition particle 19 kDa protein
Ghir_A06G020970	A06	122762806	122766791	3986	AT5G45130	RAB homolog 1
Ghir_A06G020980	A06	122767828	122771504	3677	AT2G23540	GDSL esterase/lipase At2g23540
Ghir_A06G020990	A06	122779760	122783967	4208	AT3G50400	GDSL esterase/lipase At3g50400
Ghir_A06G021000	A06	122787338	122804605	17268	AT4G19840	Protein PHLOEM PROTEIN 2-LIKE A1
Ghir_A06G021010	A06	122804951	122810118	5168	AT4G19860	Lecithin-cholesterol acyltransferase-like 4
Ghir_A06G021020	A06	122814179	122816502	2324	NA	NA	| chr4:2229649-2230845 FORWARD LENGTH=398
Ghir_A06G021030	A06	122818039	122821952	3914	AT1G30300	At1g30300
Ghir_A06G021040	A06	122829548	122834488	4941	AT1G30280	Chaperone DnaJ-domain superfamily protein
Ghir_A06G021050	A06	122834588	122835342	755	AT2G34630	Solanesyl diphosphate synthase 3, chloroplastic/mitochondrial
Ghir_A06G021060	A06	122835762	122836251	490	NA	NA
Ghir_A06G021070	A06	122838476	122843806	5331	AT5G46150	Putative ALA-interacting subunit 2
Ghir_A06G021080	A06	122845294	122847791	2498	AT4G18400	At4g18400
Ghir_A06G021090	A06	122849775	122850911	1137	AT5G46170	F-box protein At5g46170
Ghir_A06G021100	A06	122855956	122866841	10886	AT2G34590	Pyruvate dehydrogenase E1 component subunit beta-3, chloroplastic
Ghir_A06G021110	A06	122867660	122874976	7317	AT5G46210	Cullin-4
Ghir_A06G021120	A06	122899358	122902054	2697	AT1G30040	Gibberellin 2-beta-dioxygenase 2
Ghir_A06G021130	A06	122913693	122918594	4902	AT1G30000	alpha-mannosidase 3
Ghir_A06G021140	A06	122921851	122926196	4346	AT5G46250	La-related protein 6A
Ghir_A06G021150	A06	122927721	122930414	2694	AT1G17080	At1g17080/F6I1.24
Ghir_A06G021160	A06	122930821	122935853	5033	NA	NA
Ghir_A06G021170	A06	122938584	122942634	4051	AT2G13620	Cation/H(+) antiporter 15
Ghir_A06G021180	A06	122943383	122943914	532	AT1G06475	Putative uncharacterized protein
Ghir_A06G021190	A06	122946827	122950724	3898	AT1G78520	Carbohydrate-binding X8 domain superfamily protein
Ghir_A06G021200	A06	122955554	122956724	1171	AT2G34430	Chlorophyll a-b binding protein, chloroplastic
Ghir_A06G021210	A06	122957518	122965979	8462	AT4G18240	Probable starch synthase 4, chloroplastic/amyloplastic
Ghir_A06G021220	A06	122968475	122974542	6068	AT2G34410	Protein REDUCED WALL ACETYLATION 3
Ghir_A06G021230	A06	122979211	122980976	1766	AT4G18160	TPK3
Ghir_A06G021240	A06	122984190	122985196	1007	AT2G47840	Tic20-II
Ghir_A06G021250	A06	122989825	122992647	2823	AT1G60970	Coatomer subunit zeta-1
Ghir_A06G021260	A06	122992792	123000168	7377	AT1G29820	Magnesium transporter CorA-like family protein
Ghir_A06G021270	A06	123002347	123004746	2400	AT4G18040	eIF4E1
Ghir_A06G021280	A06	123012507	123013293	787	AT1G29640	At1g29640
Ghir_A06G021290	A06	123028704	123033948	5245	AT1G29670	GDSL-like Lipase/Acylhydrolase superfamily protein
Ghir_A06G021300	A06	123038417	123041132	2716	AT4G18910	Aquaporin NIP1-2
Ghir_A06G021310	A06	123042153	123044909	2757	NA	NA
Ghir_A06G021320	A06	123046820	123050293	3474	AT1G29800	Putative uncharacterized protein At1g29800
Ghir_A06G021330	A06	123051883	123056044	4162	AT1G78700	BES1/BZR1 homolog protein 4
Ghir_A06G021340	A06	123061845	123064951	3107	AT4G18880	HSF A4A
Ghir_A06G021350	A06	123065376	123070693	5318	AT4G18820	Protein STICHEL-like 3
Ghir_A06G021360	A06	123084163	123087704	3542	AT2G34250	AT2G34250 protein
Ghir_A06G021370	A06	123099341	123101239	1899	AT1G29300	F28N24.3 protein
Ghir_A06G021380	A06	123102309	123105783	3475	AT1G06410	TPS7
Ghir_A06G021390	A06	123108252	123111144	2893	AT5G45750	RABA1c
Ghir_A06G021400	A06	123113116	123115691	2576	AT5G45775	60S ribosomal protein L11-2
Ghir_A06G021410	A06	123116754	123119679	2926	AT5G05830	At5g05830
Ghir_A06G021420	A06	123123166	123128699	5534	AT4G18710	Shaggy-related protein kinase eta
Ghir_A06G021430	A06	123131708	123133706	1999	AT5G45820	CBL-interacting serine/threonine-protein kinase 20
Ghir_A06G021440	A06	123138207	123145619	7413	AT5G45840
Ghir_A06G021450	A06	123150555	123156059	5505	AT1G29120	AT1G29120 protein
Ghir_A06G021470	A06	123162135	123163435	1301	AT1G09310	Putative uncharacterized protein
Ghir_A06G021460	A06	123162135	123164302	2168	AT4G18593	Probable inactive dual specificity protein phosphatase-like At4g18593
Ghir_A06G021480	A06	123180661	123186411	5751	AT2G34070	Protein trichome birefringence-like 37
Ghir_A06G021490	A06	123189836	123190084	249	NA	NA
Ghir_A06G021500	A06	123191936	123194347	2412	AT5G45930	Magnesium-chelatase subunit ChlI-2, chloroplastic
Ghir_A06G021510	A06	123194343	123196478	2136	AT1G28960	NUDX15
Ghir_A06G021520	A06	123197830	123201568	3739	AT1G28960	NUDX15
Ghir_A06G021530	A06	123204752	123211164	6413	AT2G34040	Apoptosis inhibitory protein 5 (API5)
Ghir_A06G021540	A06	123213106	123214476	1371	AT5G54010	UDP-glycosyltransferase 79B6
Ghir_A06G021550	A06	123235248	123240162	4915	AT5G45970	ROP7
Ghir_A06G021560	A06	123241687	123244387	2701	AT5G60860	Ras-related protein RABA1f
Ghir_A06G021570	A06	123248914	123256051	7138	AT5G54010	UDP-glycosyltransferase 79B6
Ghir_A06G021580	A06	123259898	123262201	2304	AT5G46030	Transcription elongation factor 1 homolog
Ghir_A06G021590	A06	123265965	123268000	2036	AT5G46060	Emb
Ghir_A06G021600	A06	123270427	123279773	9347	AT1G28420	Homeobox-DDT domain protein RLT1
Ghir_A06G021610	A06	123286621	123296319	9699	AT1G28420	Homeobox-DDT domain protein RLT1
Ghir_A06G021620	A06	123297610	123300226	2617	AT2G33845	Expressed protein
Ghir_A06G021630	A06	123301743	123305463	3721	AT1G28380	NSL1
Ghir_A06G021640	A06	123311373	123312453	1081	AT3G15210	Ethylene-responsive transcription factor 4
Ghir_A06G021650	A06	123317803	123321086	3284	AT2G33835	Protein FRIGIDA-ESSENTIAL 1
Ghir_A06G021660	A06	123322906	123327008	4103	AT2G33800	30S ribosomal protein S5, chloroplastic
Ghir_A06G021670	A06	123325933	123327935	2003	AT4G32551	Transcriptional corepressor LEUNIG
Ghir_A06G021680	A06	123328284	123329856	1573	AT4G32551	Transcriptional corepressor LEUNIG
Ghir_A06G021690	A06	123332913	123337756	4844	AT4G32551	Transcriptional corepressor LEUNIG
Ghir_A06G021700	A06	123340723	123341081	359	AT1G28270	Protein RALF-like 4
Ghir_A06G021710	A06	123342415	123343123	709	AT1G28270	Protein RALF-like 4
Ghir_A06G021720	A06	123345284	123346117	834	AT1G28270	Protein RALF-like 4
Ghir_A06G021730	A06	123348334	123350081	1748	AT4G32480	AT4g32480/F8B4_180
Ghir_A06G021740	A06	123359549	123363506	3958	AT1G28240	F3H9.11 protein
Ghir_A06G021750	A06	123370151	123374514	4364	AT1G17420	Lipoxygenase 3, chloroplastic
Ghir_A06G021760	A06	123380578	123384397	3820	AT1G17420	Lipoxygenase 3, chloroplastic
Ghir_A06G021770	A06	123403523	123415241	11719	AT4G04910	NSF
Ghir_A06G021780	A06	123416831	123425733	8903	AT4G21710	DNA-directed RNA polymerase II subunit 2
Ghir_A06G021790	A06	123426387	123428651	2265	AT2G20760	Clathrin light chain 1
Ghir_A06G021800	A06	123431607	123437918	6312	AT4G21670	RNA polymerase II C-terminal domain phosphatase-like 1
Ghir_A06G021810	A06	123441941	123448474	6534	AT1G11060	WAPL (Wings apart-like protein regulation of heterochromatin) protein
Ghir_A06G021820	A06	123452972	123454813	1842	NA	NA
Ghir_A06G021830	A06	123459702	123463926	4225	AT1G61150	Protein GID8 homolog
Ghir_A06G021840	A06	123467272	123474107	6836	AT1G61210	Katanin p80 WD40 repeat-containing subunit B1 homolog
Ghir_A06G021850	A06	123476936	123482307	5372	AT1G61240	At1g61240
Ghir_A06G021860	A06	123484385	123485424	1040	AT4G05000	Vacuolar protein sorting-associated protein 28 homolog
Ghir_A06G021870	A06	123487218	123488593	1376	AT1G61290	Syntaxin-124
Ghir_A06G021880	A06	123493336	123497154	3819	AT2G18750	Calmodulin-binding protein 60 C	| chr4:2229649-2230845 FORWARD LENGTH=398
Ghir_A06G021890	A06	123502000	123502673	674	AT4G21500	At4g21500
Ghir_A06G021900	A06	123508996	123514864	5869	AT3G62120	Proline--tRNA ligase, cytoplasmic
Ghir_A06G021910	A06	123520054	123522151	2098	AT4G05150	AT4g05150/C17L7_70
Ghir_A06G021920	A06	123527616	123531989	4374	AT4G21390	B120	| chr4:11793129-11794596 REVERSE LENGTH=238
Ghir_A06G021930	A06	123534929	123538286	3358	AT4G21350	U-box domain-containing protein 8
Ghir_A06G021940	A06	123538345	123543942	5598	AT1G61690	At1g61690
Ghir_A06G021950	A06	123544470	123548003	3534	AT4G11530	cysteine-rich RLK (RECEPTOR-like protein kinase) 34	| chr4:11441065-11441712 REVERSE LENGTH=215
Ghir_A06G021960	A06	123549552	123553503	3952	AT4G05200	cysteine-rich RLK (RECEPTOR-like protein kinase) 25
Ghir_A06G021970	A06	123557011	123557700	690	AT4G05220	Late embryogenesis abundant (LEA) hydroxyproline-rich glycoprotein family
Ghir_A06G021980	A06	123561377	123562377	1001	AT4G05220	Late embryogenesis abundant (LEA) hydroxyproline-rich glycoprotein family
Ghir_A06G021990	A06	123570322	123572985	2664	AT4G21215	AT4G21215 protein
Ghir_A06G022000	A06	123579471	123581208	1738	AT1G01380	MYB-like transcription factor ETC1
Ghir_A06G022010	A06	123581583	123583539	1957	AT1G61780	Postsynaptic protein CRIPT, putative	| chr1:4021830-4023084 FORWARD LENGTH=329
Ghir_A06G022020	A06	123588390	123594870	6481	AT1G11600	Cytochrome P450 like protein
Ghir_A06G022030	A06	123596108	123596809	702	AT4G21920	Putative uncharacterized protein AT4g21920
Ghir_A06G022040	A06	123601194	123603781	2588	AT3G29130	KxDL motif protein
Ghir_A06G022050	A06	123605290	123608601	3312	AT4G04720	Calcium-dependent protein kinase 21
Ghir_A06G022060	A06	123607710	123612235	4526	AT1G11840
Ghir_A06G022070	A06	123615283	123617479	2197	AT1G11800	At1g11800/F25C20_3
Ghir_A06G022080	A06	123618682	123619871	1190	NA	NA
Ghir_A06G022090	A06	123620723	123621988	1266	AT4G04480	F-box protein with a domain protein
Ghir_A06G022100	A06	123624906	123626171	1266	AT4G04480	F-box protein with a domain protein
Ghir_A06G022110	A06	123628605	123629870	1266	AT4G04480	F-box protein with a domain protein
Ghir_A06G022120	A06	123634156	123635234	1079	AT4G22030	F-box family protein with a domain of unknown function (DUF295)
Ghir_A06G022130	A06	123637617	123638870	1254	AT4G04480	F-box protein with a domain protein
Ghir_A06G022140	A06	123647998	123649029	1032	AT4G22030	F-box family protein with a domain of unknown function (DUF295)
Ghir_A06G022150	A06	123650105	123651043	939	NA	NA
Ghir_A06G022160	A06	123653565	123655382	1818	AT1G11905	B-cell receptor-associated protein 31-like protein
Ghir_A06G022170	A06	123660123	123662268	2146	AT1G11915	F12F1.23 protein
Ghir_A06G022180	A06	123662586	123663573	988	AT2G33480	NAC domain-containing protein 41
Ghir_A06G022190	A06	123671118	123673641	2524	AT4G04210	PUX4	| chr4:2229649-2230845 FORWARD LENGTH=398
Ghir_A06G022200	A06	123678653	123681169	2517	AT4G22320	Golgin family A protein
Ghir_A06G022210	A06	123683276	123686337	3062	AT1G12030	At1g12030
Ghir_A06G022220	A06	123690083	123693162	3080	AT4G22330	ATCES1
Ghir_A06G022230	A06	123693238	123698483	5246	AT4G22340	Phosphatidate cytidylyltransferase
Ghir_A06G022240	A06	123701958	123702470	513	NA	NA
Ghir_A06G022250	A06	123718963	123724355	5393	AT1G12050	Fumarylacetoacetase
Ghir_A06G022260	A06	123724359	123725521	1163	AT1G12060	BAG5
Ghir_A06G022270	A06	123725668	123726448	781	AT1G12064	Putative uncharacterized protein
Ghir_A06G022280	A06	123729232	123732807	3576	AT4G22350	Ubiquitin C-terminal hydrolases superfamily protein
Ghir_A06G022290	A06	123733495	123736757	3263	AT5G20130	unknown protein; Has 30201 Blast hits to 17322 proteins in 780 species: Archae - 12; Bacteria - 1396; Metazoa - 17338; Fungi - 3422; Plants - 5037; Viruses - 0; Other Eukaryotes - 2996 (source: NCBI BLink).
Ghir_A06G022300	A06	123740111	123742787	2677	AT4G22360	Putative uncharacterized protein At4g22360	6, PKS18 | CBL-interacting protein kinase 20 | chr5:18587081-18588400 REVERSE LENGTH=439
Ghir_A06G022310	A06	123742542	123746753	4212	AT5G47530	Cytochrome b561 and DOMON domain-containing protein At5g47530
Ghir_A06G022320	A06	123748898	123751693	2796	AT5G23070	Thymidine kinase
Ghir_A06G022330	A06	123754012	123756657	2646	AT4G16460	Putative uncharacterized protein
Ghir_A06G022340	A06	123758245	123762049	3805	AT4G17230	SCARECROW-like 13
Ghir_A06G022350	A06	123771669	123772859	1191	AT4G16450	At4g16450
Ghir_A06G022360	A06	123774138	123779050	4913	AT4G16440	NAR1
Ghir_A06G022370	A06	123779368	123781912	2545	AT4G16390	Pentatricopeptide repeat-containing protein At4g16390, chloroplastic
Ghir_A06G022380	A06	123784564	123787025	2462	AT5G50740	Heavy-metal-associated domain-containing protein	| chr4:11636084-11636473 REVERSE LENGTH=129
Ghir_A06G022390	A06	123788363	123793083	4721	AT4G16360	NA
Ghir_A06G022400	A06	123800688	123803625	2938	AT5G47635	At5g47635
Ghir_A06G022410	A06	123808301	123814762	6462	AT5G47650	nudix hydrolase homolog 2
Ghir_A06G022420	A06	123813916	123818085	4170	AT5G47660	Homeodomain-like superfamily protein
Ghir_A06G022430	A06	123819507	123833509	14003	AT5G47690	Binding protein
Ghir_A06G022440	A06	123834565	123838846	4282	AT5G47710	Protein C2-DOMAIN ABA-RELATED 11
Ghir_A06G022450	A06	123839539	123844427	4889	AT5G47720	Probable acetyl-CoA acetyltransferase, cytosolic 2
Ghir_A06G022460	A06	123848040	123853583	5544	AT5G47740	Adenine nucleotide alpha hydrolases-like superfamily protein
Ghir_A06G022470	A06	123853739	123856877	3139	AT5G47750	Serine/threonine-protein kinase D6PKL2
Ghir_A06G022480	A06	123861976	123866027	4052	AT4G26590	Oligopeptide transporter 5
Ghir_A06G022490	A06	123866888	123871842	4955	AT5G47760	Phosphoglycolate phosphatase 2
Ghir_A06G022500	A06	123874444	123879263	4820	AT1G03370	C2 and GRAM domain-containing protein At1g03370
Ghir_A06G022510	A06	123879595	123881291	1697	AT2G03050	SOLDAT10
Ghir_A06G022520	A06	123881448	123884797	3350	AT5G47790	Protein phosphatase 1 regulatory inhibitor subunit PPP1R8 homolog	| chr4:2229649-2230845 FORWARD LENGTH=398
Ghir_A06G022530	A06	123888013	123894027	6015	AT5G47800	Phototropic-responsive NPH3 family protein
Ghir_A06G022540	A06	123894401	123895424	1024	NA	NA
Ghir_A07G003050	A07	3275228	3276846	1619	AT5G58070	TIL
Ghir_A07G003060	A07	3277268	3281349	4082	AT5G58060	SNARE-like superfamily protein
Ghir_A07G003070	A07	3282827	3286153	3327	AT4G30993	Calcineurin-like metallo-phosphoesterase superfamily protein
Ghir_A07G003080	A07	3286190	3295213	9024	AT5G58040	FIP1
Ghir_A07G003090	A07	3297804	3302101	4298	AT2G32070	Probable CCR4-associated factor 1 homolog 7
Ghir_A07G003100	A07	3298304	3300325	2022	NA	NA
Ghir_A07G003110	A07	3303878	3304395	518	NA	NA
Ghir_A07G003120	A07	3309381	3312927	3547	AT2G24270	aldehyde dehydrogenase 11A3
Ghir_A07G003700	A07	4101861	4115969	14109	NA	NA
Ghir_A07G003710	A07	4118207	4123062	4856	AT4G31820	BTB/POZ domain-containing protein NPY1
Ghir_A07G003720	A07	4144630	4145733	1104	AT2G25060	ENODL14
Ghir_A07G006710	A07	8360346	8368033	7688	AT1G73470	unknown protein; FUNCTIONS IN: molecular_function unknown; INVOLVED IN: biological_process unknown; LOCATED IN: chloroplast; EXPRESSED IN: 22 plant structures; EXPRESSED DURING: 13 growth stages; Has 72 Blast hits to 72 proteins in 35 species: Archa /.../ Bacteria - 50; Metazoa - 0; Fungi - 0; Plants - 22; Viruses - 0; Other Eukaryotes - 0 (source: NCBI BLink).
Ghir_A07G006720	A07	8397537	8406439	8903	AT1G73460	Protein kinase superfamily protein
Ghir_A07G006730	A07	8410966	8412654	1689	AT4G20860	Berberine bridge enzyme-like 22
Ghir_A07G006740	A07	8414010	8415627	1618	AT4G20860	Berberine bridge enzyme-like 22
Ghir_A07G006750	A07	8486899	8490761	3863	AT1G18330	Protein REVEILLE 7
Ghir_A07G006810	A07	8638961	8639611	651	AT5G40200	Protease Do-like 9
Ghir_A07G008170	A07	10844104	10849692	5589	AT1G15125	F9L1.6
Ghir_A07G008180	A07	10854538	10858620	4083	AT1G66680	Protein-lysine N-methyltransferase At1g66680
Ghir_A07G008400	A07	11237497	11238929	1433	AT4G11820	Hydroxymethylglutaryl-CoA synthase
Ghir_A07G008410	A07	11244968	11245504	537	AT3G03430	Probable calcium-binding protein CML28
Ghir_A07G008420	A07	11246040	11250162	4123	AT1G66430	Probable fructokinase-6, chloroplastic
Ghir_A07G008430	A07	11254031	11255039	1009	AT1G66400	Probable calcium-binding protein CML23
Ghir_A07G008440	A07	11284969	11287947	2979	AT1G66370	Transcription factor MYB113
Ghir_A07G008450	A07	11321078	11327207	6130	AT1G66370	Transcription factor MYB113
Ghir_A07G010250	A07	15991176	15991863	688	NA	NA
Ghir_A07G010260	A07	15994377	15996626	2250	AT5G59990	CCT motif family protein
Ghir_A07G010270	A07	16006963	16008152	1190	AT1G07400	17.8 kDa class I heat shock protein
Ghir_A07G010280	A07	16016900	16024093	7194	AT1G07670	Calcium-transporting ATPase 4, endoplasmic reticulum-type
Ghir_A07G010290	A07	16117006	16117460	455	AT5G02640	Putative uncharacterized protein
Ghir_A07G010300	A07	16120029	16123312	3284	AT3G46290	Receptor-like protein kinase HERK 1	| chr5:594334-594819 REVERSE LENGTH=161
Ghir_A07G010460	A07	16592829	16595917	3089	AT2G28780	P-hydroxybenzoic acid efflux pump subunit
Ghir_A07G010470	A07	16611332	16611974	643	NA	NA
Ghir_A07G010480	A07	16615272	16615845	574	AT1G07645	DSI-1VOC	1); Has 671 Blast hits to 667 proteins in 305 species: Archae - 0; Bacteria - 588; Metazoa - 0; Fungi - 2; Plants - 66; Viruses - 0; Other Eukaryotes - 15 (source: NCBI BLink)
Ghir_A07G010490	A07	16616045	16618557	2513	AT3G46460	UBC13
Ghir_A07G010500	A07	16634605	16635818	1214	AT5G59340	WUSCHEL-related homeobox 2
Ghir_A07G010510	A07	16642115	16644549	2435	AT5G59350	Putative uncharacterized protein
Ghir_A07G012030	A07	21059894	21061888	1995	AT3G44190	At3g44190
Ghir_A07G012040	A07	21094582	21098749	4168	AT2G01820	Receptor-like kinase TMK3
Ghir_A07G012050	A07	21132188	21134598	2411	AT1G08440	Aluminum-activated malate transporter 2
Ghir_A07G012060	A07	21282063	21286337	4275	AT2G35940	BEL1-like homeodomain protein 1
Ghir_A07G012070	A07	21329770	21330989	1220	AT3G11840	E3 ubiquitin-protein ligase PUB24
Ghir_A07G012080	A07	21456369	21458442	2074	AT5G22090	Protein FAF-like, chloroplastic
Ghir_A07G013110	A07	24919339	24930673	11335	AT1G51410	NAD(P)-binding Rossmann-fold superfamily protein
Ghir_A07G013120	A07	24931075	24935680	4606	AT5G04590	SIR
Ghir_A07G013130	A07	24953196	24959620	6425	AT5G19450	Calcium-dependent protein kinase 8
Ghir_A07G013140	A07	24982567	24990626	8060	AT5G12850	Zinc finger CCCH domain-containing protein 56
Ghir_A07G013150	A07	24987874	24990441	2568	AT4G13650	Pentatricopeptide repeat-containing protein At4g13650
Ghir_A07G013200	A07	25301479	25308033	6555	AT3G56140	Protein RETICULATA-RELATED 6, chloroplastic
Ghir_A07G013240	A07	25540204	25541432	1229	AT5G13490	AAC2
Ghir_A07G013250	A07	25569995	25572320	2326	AT1G21200	F16F4.11 protein
Ghir_A07G013260	A07	25586031	25586573	543	NA	NA
Ghir_A07G013280	A07	25823121	25825930	2810	NA	NA
Ghir_A07G013290	A07	25831601	25832329	729	NA	NA
Ghir_A07G013300	A07	25883663	25884112	450	AT5G53670	Putative uncharacterized protein
Ghir_A07G013310	A07	25910731	25912159	1429	AT3G20830	Serine/threonine-protein kinase UCNL
Ghir_A07G019430	A07	83649008	83655235	6228	NA	NA
Ghir_A07G020810	A07	90963544	90968063	4520	AT5G27060	receptor like protein 53
Ghir_A07G020820	A07	90970489	90976384	5896	AT2G42070	Nudix hydrolase 23, chloroplastic
Ghir_A07G020830	A07	91005012	91005731	720	AT2G33030	RLP25
Ghir_A07G020840	A07	91040627	91042597	1971	AT2G04240	Probable E3 ubiquitin-protein ligase XERICO
Ghir_A07G020850	A07	91074189	91079119	4931	AT3G07650	AT3G07650 protein
Ghir_A07G020860	A07	91081339	91084437	3099	AT3G07640	At3g07640
Ghir_A07G020870	A07	91084747	91085857	1111	AT2G04220	DUF868 family protein (DUF868)
Ghir_A07G020880	A07	91086612	91100082	13471	AT4G12680	Expressed protein	1); Has 103 Blast hits to 103 proteins in 14 species: Archae - 0; Bacteria - 0; Metazoa - 0; Fungi - 0; Plants - 103; Viruses - 0; Other Eukaryotes - 0 (source: NCBI BLink)
Ghir_A07G020890	A07	91207729	91207929	201	NA	NA
Ghir_A07G020900	A07	91235421	91236744	1324	NA	NA
Ghir_A07G020910	A07	91237807	91244150	6344	AT2G04160	Subtilisin-like protease SBT5.3
Ghir_A07G021040	A07	91611543	91613702	2160	AT5G39740	RPL5B	| chr5:3953915-3955285 REVERSE LENGTH=221
Ghir_A07G021050	A07	91614272	91618810	4539	AT2G39780	Ribonuclease 2
Ghir_A07G021060	A07	91657487	91662075	4589	AT5G12230	Mediator of RNA polymerase II transcription subunit 19a
Ghir_A07G021070	A07	91662863	91665118	2256	AT5G48370	At5g48370
Ghir_A07G021080	A07	91727139	91729639	2501	AT2G43820	Glycosyltransferase
Ghir_A08G003650	A08	3705043	3722962	17920	AT2G45540	BEACH domain-containing protein C2
Ghir_A08G003660	A08	3727091	3729455	2365	AT2G46220	At2g46220/T3F17.13
Ghir_A08G003670	A08	3735432	3738852	3421	AT3G61530	3-methyl-2-oxobutanoate hydroxymethyltransferase 2, mitochondrial
Ghir_A08G003680	A08	3739208	3743877	4670	AT4G00290	Mechanosensitive ion channel protein 1, mitochondrial
Ghir_A08G003690	A08	3747205	3751972	4768	AT2G45990	AT2G45990 protein
Ghir_A08G003700	A08	3752062	3754682	2621	AT4G20960	Riboflavin biosynthesis protein PYRD, chloroplastic
Ghir_A08G003710	A08	3754844	3761071	6228	AT4G00660	DEAD-box ATP-dependent RNA helicase 8
Ghir_A08G003720	A08	3764745	3768039	3295	AT1G01780	LIM domain-containing protein PLIM2b
Ghir_A08G003730	A08	3774882	3781781	6900	AT4G00720	Shaggy related protein kinase theta
Ghir_A08G003740	A08	3785283	3789442	4160	AT4G00740	Probable methyltransferase PMT13
Ghir_A08G003890	A08	3962206	3965618	3413	AT3G61860	RSP31
Ghir_A08G003900	A08	3972583	3973379	797	AT2G46690	Auxin-responsive protein SAUR32
Ghir_A08G004340	A08	4723079	4724441	1363	AT4G11290	Peroxidase 39
Ghir_A08G004350	A08	4762583	4763945	1363	AT4G11290	Peroxidase 39
Ghir_A08G004360	A08	4766265	4767354	1090	AT3G01190	Peroxidase
Ghir_A08G004370	A08	4767893	4771238	3346	AT3G62260	Probable protein phosphatase 2C 49
Ghir_A08G004380	A08	4768022	4768492	471	AT2G47110	UBQ6
Ghir_A08G004390	A08	4791916	4794265	2350	AT1G29000	Heavy metal-associated isoprenylated plant protein 4
Ghir_A08G004400	A08	4797131	4797687	557	NA	NA
Ghir_A08G004410	A08	4809908	4811970	2063	AT1G10630	ADP-ribosylation factor A1F
Ghir_A08G004420	A08	4812093	4817077	4985	AT1G02400	Gibberellin 2-beta-dioxygenase 6
Ghir_A08G004430	A08	4831459	4831869	411	ATMG00810	Uncharacterized mitochondrial protein AtMg00810
Ghir_A08G005200	A08	6147272	6150011	2740	AT3G07030	Alba DNA/RNA-binding protein
Ghir_A08G005210	A08	6173439	6178105	4667	AT1G04760	Putative vesicle-associated membrane protein 726
Ghir_A08G005220	A08	6184310	6190290	5981	AT5G48760	60S ribosomal protein L13a-4
Ghir_A08G005230	A08	6194110	6199096	4987	AT4G13150	unknown protein; Has 83 Blast hits to 82 proteins in 37 species: Archae - 0; Bacteria - 51; Metazoa - 0; Fungi - 0; Plants - 30; Viruses - 0; Other Eukaryotes - 2 (source: NCBI BLink).
Ghir_A08G005240	A08	6207910	6209172	1263	AT4G26840	Small ubiquitin-related modifier 1
Ghir_A08G005250	A08	6210730	6213823	3094	AT5G60340	Adenylate kinase isoenzyme 6 homolog
Ghir_A08G005260	A08	6213245	6215900	2656	AT3G25110	Oleoyl-acyl carrier protein thioesterase 1, chloroplastic
Ghir_A08G005270	A08	6232671	6237097	4427	AT3G25150	Nuclear transport factor 2 (NTF2) family protein with RNA binding (RRM-RBD-RNP motifs) domain-containing protein
Ghir_A08G005280	A08	6255391	6256913	1523	AT3G11510	At3g11510
Ghir_A08G005290	A08	6259502	6261245	1744	AT5G59240	40S ribosomal protein S8
Ghir_A08G005300	A08	6270705	6275302	4598	AT3G22400	Linoleate 9S-lipoxygenase 5, chloroplastic
Ghir_A08G005310	A08	6300303	6307287	6985	AT5G59240	40S ribosomal protein S8
Ghir_A08G005320	A08	6310453	6313309	2857	AT3G25410	Probable sodium/metabolite cotransporter BASS3, chloroplastic
Ghir_A08G005330	A08	6319444	6323886	4443	AT3G22400	Linoleate 9S-lipoxygenase 5, chloroplastic
Ghir_A08G005340	A08	6338230	6343687	5458	AT3G22400	Linoleate 9S-lipoxygenase 5, chloroplastic
Ghir_A08G005350	A08	6353386	6355767	2382	AT3G25480	Rhodanese-like domain-containing protein 4A, chloroplastic	| chr5:3953915-3955285 REVERSE LENGTH=221
Ghir_A08G005360	A08	6357797	6361647	3851	AT5G12230	Mediator of RNA polymerase II transcription subunit 19a
Ghir_A08G005370	A08	6361967	6365790	3824	AT5G39740	RPL5B
Ghir_A08G008390	A08	18341355	18347288	5934	AT1G51110	Probable plastid-lipid-associated protein 12, chloroplastic
Ghir_A08G011310	A08	75055548	75057949	2402	AT4G10850	Bidirectional sugar transporter SWEET7
Ghir_A08G012280	A08	87862509	87864114	1606	AT4G23493	Putative uncharacterized protein
Ghir_A08G012290	A08	87864573	87865240	668	NA	NA
Ghir_A08G012300	A08	87915921	87919072	3152	AT5G41460	At5g41460
Ghir_A08G012310	A08	87974235	87974831	597	AT5G41410	Homeobox protein BEL1 homolog
Ghir_A08G012320	A08	87975365	87977004	1640	AT5G41410	Homeobox protein BEL1 homolog
Ghir_A08G012330	A08	87999337	88020939	21603	NA	NA
Ghir_A08G012340	A08	88039776	88041510	1735	AT1G63850	BTB/POZ domain-containing protein At1g63850
Ghir_A08G012350	A08	88171361	88173662	2302	AT4G11150	V-type proton ATPase subunit E1
Ghir_A08G012360	A08	88320661	88321677	1017	AT3G61460	BRH1 RING finger protein
Ghir_A08G012370	A08	88554716	88558143	3428	AT1G63830	PLAC8 family protein
Ghir_A08G012380	A08	88614784	88617078	2295	AT4G03100	Rho GTPase-activating protein 2
Ghir_A08G012390	A08	88618680	88621471	2792	NA	NA
Ghir_A08G012400	A08	88809037	88812113	3077	AT1G48910	Probable indole-3-pyruvate monooxygenase YUCCA10
Ghir_A08G012410	A08	88824824	88826842	2019	AT1G08845	Ribosomal L18p/L5e family protein
Ghir_A08G012420	A08	88827549	88829313	1765	AT1G03470	NET3A
Ghir_A08G012430	A08	88857578	88861003	3426	AT3G62980	TIR1
Ghir_A08G012440	A08	88862217	88874139	11923	AT2G47890	Zinc finger protein CONSTANS-LIKE 13
Ghir_A08G013490	A08	98101183	98103506	2324	AT3G61590	Galactose oxidase/kelch repeat superfamily protein
Ghir_A08G013500	A08	98241314	98244982	3669	AT2G46240	BAG family molecular chaperone regulator 6
Ghir_A08G013510	A08	98246317	98247047	731	NA	NA
Ghir_A08G013520	A08	98317341	98319124	1784	NA	NA
Ghir_A08G013530	A08	98319498	98322379	2882	NA	NA
Ghir_A08G013540	A08	98351208	98354613	3406	AT2G46225	ABI-1-like 1
Ghir_A08G013550	A08	98355931	98358834	2904	AT4G01220	UDP-D-xylose:L-fucose alpha-1,3-D-xylosyltransferase MGP4
Ghir_A08G013560	A08	98359476	98366673	7198	AT4G01210	Glycosyl transferase family 1 protein
Ghir_A08G013570	A08	98365345	98366240	896	AT5G24090	Acidic endochitinase
Ghir_A08G013580	A08	98393459	98394754	1296	AT5G52900	Probable membrane-associated kinase regulator 6
Ghir_A08G013590	A08	98401712	98404429	2718	AT2G46170	Reticulon-like protein B5
Ghir_A08G013600	A08	98448838	98451061	2224	AT4G01240	Putative uncharacterized protein AT4g01240
Ghir_A08G013610	A08	98451063	98452344	1282	AT3G61550	RING-H2 finger protein ATL68
Ghir_A08G013620	A08	98516568	98519132	2565	AT2G46150	Late embryogenesis abundant (LEA) hydroxyproline-rich glycoprotein family
Ghir_A08G013630	A08	98551060	98553522	2463	AT2G45490	AUR3
Ghir_A08G013640	A08	98557899	98561330	3432	AT2G45510	At2g45510
Ghir_A08G013650	A08	98589246	98611371	22126	AT2G45540	BEACH domain-containing protein C2
Ghir_A08G013660	A08	98614083	98618570	4488	AT3G61130	Hexosyltransferase (Fragment)
Ghir_A08G013970	A08	99919192	99921616	2425	AT2G45970	Cytochrome P450 86A8	| chr2:18948317-18949360 REVERSE LENGTH=347
Ghir_A08G013980	A08	99949584	99957766	8183	AT2G46060	Putative uncharacterized protein At2g46060
Ghir_A08G013990	A08	99977530	99978979	1450	AT4G00310	AT4G00310 protein
Ghir_A08G014000	A08	99995489	99996271	783	AT3G61460	BRH1 RING finger protein
Ghir_A08G014010	A08	100066007	100070594	4588	AT4G01370	Mitogen-activated protein kinase 4
Ghir_A08G014020	A08	100072484	100073515	1032	AT2G46080	BPS2
Ghir_A08G014030	A08	100075417	100078092	2676	AT2G46090	Sphingoid long-chain bases kinase 2, mitochondrial
Ghir_A08G014040	A08	100079473	100082830	3358	AT4G01280	Protein REVEILLE 5
Ghir_A08G014050	A08	100098744	100104709	5966	AT1G01510	C-terminal binding protein AN
Ghir_A08G014060	A08	100116404	100118603	2200	AT1G01490	Heavy metal transport/detoxification superfamily protein
Ghir_A08G014070	A08	100133538	100136797	3260	NA	NA
Ghir_A08G014080	A08	100157224	100161466	4243	AT4G01250	WRKY transcription factor 22
Ghir_A08G014090	A08	100159193	100160425	1233	AT3G61520	Pentatricopeptide repeat-containing protein At3g61520, mitochondrial
Ghir_A08G014100	A08	100162582	100164567	1986	AT2G46110	3-methyl-2-oxobutanoate hydroxymethyltransferase 1, mitochondrial
Ghir_A08G014110	A08	100169122	100169421	300	NA	NA
Ghir_A08G016360	A08	107287562	107288738	1177	AT5G16770	Myb domain protein 9
Ghir_A08G016370	A08	107293636	107295154	1519	AT5G16770	Myb domain protein 9
Ghir_A08G016380	A08	107361604	107364205	2602	AT4G17790	Putative uncharacterized protein AT4g17790
Ghir_A08G016390	A08	107366588	107368137	1550	AT4G17940	Putative uncharacterized protein At4g17940
Ghir_A08G016400	A08	107371136	107374194	3059	AT5G52980	At5g52980
Ghir_A08G022640	A08	118701806	118706079	4274	AT5G63930	Non-specific serine/threonine protein kinase
Ghir_A08G022650	A08	118706407	118709563	3157	NA	NA
Ghir_A08G022660	A08	118713844	118716614	2771	AT1G08530	Chitinase-like protein
Ghir_A08G022670	A08	118716641	118721463	4823	AT5G48740	Probable LRR receptor-like serine/threonine-protein kinase At5g48740
Ghir_A08G022680	A08	118746427	118750951	4525	AT3G06350	Bifunctional 3-dehydroquinate dehydratase/shikimate dehydrogenase, chloroplastic
Ghir_A08G022690	A08	118756612	118760792	4181	AT3G03860	5'-adenylylsulfate reductase-like 5
Ghir_A08G022700	A08	118764810	118767495	2686	AT4G38040	Exostosin family protein	| chr1:2701252-2702952 FORWARD LENGTH=257
Ghir_A08G022710	A08	118782696	118788695	6000	AT3G03810	Protein EMBRYO SAC DEVELOPMENT ARREST 30
Ghir_A08G022720	A08	118789344	118794215	4872	AT3G03800	Syntaxin of plants 131
Ghir_A09G001620	A09	3873143	3875535	2393	AT5G61250	GUS1
Ghir_A09G001630	A09	3925531	3929646	4116	AT1G26810	GALT1
Ghir_A09G001640	A09	3935068	3937195	2128	AT5G15240	Amino acid transporter AVT1J
Ghir_A09G001650	A09	4028160	4038842	10683	AT5G48600	Structural maintenance of chromosomes protein
Ghir_A09G001890	A09	5200789	5203480	2692	AT4G08850	MDIS1-interacting receptor like kinase 2
Ghir_A09G001900	A09	5205096	5207244	2149	AT5G39850	40S ribosomal protein S9-2
Ghir_A09G002040	A09	5727682	5728881	1200	AT3G28857	Transcription factor PRE5
Ghir_A09G002050	A09	5733805	5738235	4431	AT1G14340	Putative uncharacterized protein At1g14340
Ghir_A09G002060	A09	5742055	5743188	1134	AT5G39865	Uncharacterized protein At5g39865
Ghir_A09G002490	A09	7267756	7277225	9470	AT3G28480	Oxoglutarate/iron-dependent oxygenase
Ghir_A09G002500	A09	7285493	7286543	1051	AT3G28450	Inactive LRR receptor-like serine/threonine-protein kinase BIR2
Ghir_A09G002510	A09	7330286	7334284	3999	AT1G74860	At1g74860
Ghir_A09G002520	A09	7342654	7343221	568	AT3G28420	At3g28420
Ghir_A09G002530	A09	7447589	7452001	4413	AT3G28345	ABC transporter B family member 15
Ghir_A09G002540	A09	7460288	7461025	738	AT5G15020	Paired amphipathic helix protein Sin3-like 2
Ghir_A09G002550	A09	7485603	7487166	1564	AT5G15020	Paired amphipathic helix protein Sin3-like 2
Ghir_A09G002560	A09	7507007	7508732	1726	AT5G15020	Paired amphipathic helix protein Sin3-like 2	| chr1:28123432-28125600 FORWARD LENGTH=400
Ghir_A09G002570	A09	7521547	7535573	14027	AT5G15020	Paired amphipathic helix protein Sin3-like 2
Ghir_A09G002580	A09	7536805	7540544	3740	AT3G01330	E2F transcription factor-like E2FF
Ghir_A09G002590	A09	7567795	7573112	5318	AT5G14950	Alpha-mannosidase 2
Ghir_A09G002600	A09	7604271	7607887	3617	AT5G14940	Protein NRT1/ PTR FAMILY 5.8
Ghir_A09G002610	A09	7639289	7647091	7803	AT3G01370	CRM-domain containing factor CFM2, chloroplastic
Ghir_A09G002620	A09	7670183	7670355	173	AT4G15540	WAT1-related protein At4g15540
Ghir_A09G002630	A09	7712195	7716694	4500	AT2G04700	Ferredoxin-thioredoxin reductase, catalytic chain
Ghir_A09G002640	A09	7717805	7721637	3833	AT1G70180	At1g70180
Ghir_A09G002650	A09	7722599	7723584	986	AT5G14920	Gibberellin-regulated protein 14
Ghir_A09G002660	A09	7734168	7736220	2053	AT2G30900	Protein trichome birefringence-like 43
Ghir_A09G007430	A09	54742850	54743563	714	NA	NA
Ghir_A09G007440	A09	54743676	54743948	273	NA	NA
Ghir_A09G007450	A09	54744995	54747841	2847	AT5G15640	Mitochondrial substrate carrier family protein
Ghir_A09G007460	A09	54752835	54767551	14717	AT3G17360	Phragmoplast orienting kinesin 1
Ghir_A09G007470	A09	54771580	54779533	7954	AT5G18525	Protein GFS12
Ghir_A09G013680	A09	68440647	68444981	4335	AT2G42070	Nudix hydrolase 23, chloroplastic
Ghir_A09G013690	A09	68445842	68448810	2969	AT2G20690	At2g20690/F5H14.34
Ghir_A09G013700	A09	68449358	68452002	2645	AT5G06740	Concanavalin A-like lectin protein kinase family protein
Ghir_A09G013710	A09	68472883	68473773	891	AT5G06740	Concanavalin A-like lectin protein kinase family protein
Ghir_A09G013720	A09	68479959	68480836	878	NA	NA	| chr3:21492539-21497018 FORWARD LENGTH=1209
Ghir_A09G013730	A09	68482327	68484096	1770	AT5G06720	Peroxidase 53
Ghir_A09G013740	A09	68487914	68490199	2286	AT3G58030	At3g58030
Ghir_A09G013750	A09	68531333	68533591	2259	AT5G06710	Homeobox-leucine zipper protein HAT14
Ghir_A09G013760	A09	68540745	68546607	5863	AT3G58050	unknown protein; BEST Arabidopsis thaliana protein match is: unknown protein (TAIR:AT2G41960.1); Has 13384 Blast hits to 8116 proteins in 546 species: Archae - 41; Bacteria - 766; Metazoa - 5596; Fungi - 1431; Plants - 589; Viruses - 46; Other Eukar /.../- 4915 (source: NCBI BLink).
Ghir_A09G013770	A09	68546711	68548131	1421	AT5G06660	Calcium load-activated calcium channel
Ghir_A09G013780	A09	68605107	68617614	12508	AT3G12020	P-loop containing nucleoside triphosphate hydrolases superfamily protein
Ghir_A09G013790	A09	68632670	68633805	1136	NA	NA
Ghir_A09G013800	A09	68635993	68638982	2990	AT3G49080	At3g49080
Ghir_A10G008350	A10	15433804	15434565	762	AT4G20190	Putative uncharacterized protein AT4g20190
Ghir_A10G008360	A10	15434649	15439597	4949	NA	NA	| chr4:10906508-10907677 REVERSE LENGTH=389
Ghir_A10G008370	A10	15438927	15439579	653	NA	NA
Ghir_A10G008400	A10	15634000	15644917	10918	AT4G39660	Alanine--glyoxylate aminotransferase 2 homolog 1, mitochondrial
Ghir_A10G008410	A10	15646072	15649025	2954	AT4G39620	Pentatricopeptide repeat-containing protein At4g39620, chloroplastic
Ghir_A10G008420	A10	15649756	15660943	11188	AT2G22010	Related to KPC1
Ghir_A10G008430	A10	15733845	15737942	4098	AT5G64880	Putative uncharacterized protein	| chr4:17873709-17874379 REVERSE LENGTH=136
Ghir_A10G008440	A10	15741588	15742884	1297	AT2G21990	Putative uncharacterized protein
Ghir_A10G008450	A10	15931830	15932882	1053	AT2G22430	Homeobox-leucine zipper protein ATHB-6
Ghir_A10G008460	A10	16056098	16061313	5216	AT5G64300	RIBA1
Ghir_A10G008470	A10	16085906	16086808	903	NA	NA
Ghir_A10G008480	A10	16132155	16140080	7926	AT4G01020	ATP-dependent RNA helicase DEAH11, chloroplastic
Ghir_A10G008490	A10	16177892	16181155	3264	NA	NA
Ghir_A10G008500	A10	16198592	16199332	741	NA	NA
Ghir_A10G008510	A10	16200925	16201698	774	AT2G22460	Putative uncharacterized protein
Ghir_A10G008520	A10	16237196	16237867	672	AT5G10390	Histone H3
Ghir_A10G008530	A10	16259191	16260186	996	AT4G23160	cysteine-rich RLK (RECEPTOR-like protein kinase) 8
Ghir_A10G008540	A10	16261473	16263082	1610	AT4G40080	At4g40080
Ghir_A10G008550	A10	16268387	16272930	4544	AT5G65380	Protein DETOXIFICATION 27
Ghir_A10G008560	A10	16277748	16279414	1667	NA	NA
Ghir_A10G008570	A10	16329773	16334719	4947	AT2G22475	GLABRA2 expression modulator	| chr4:17887033-17888177 REVERSE LENGTH=193
Ghir_A10G008580	A10	16341575	16344725	3151	AT4G38100	Protein CURVATURE THYLAKOID 1D, chloroplastic
Ghir_A10G008590	A10	16442542	16445403	2862	AT4G38060	AT4G38060 protein
Ghir_A10G008600	A10	16450603	16450803	201	NA	NA
Ghir_A10G008610	A10	16452929	16453405	477	ATCG00420	NAD(P)H-quinone oxidoreductase subunit J, chloroplastic
Ghir_A10G008620	A10	16453070	16453444	375	ATCG00420	NAD(P)H-quinone oxidoreductase subunit J, chloroplastic
Ghir_A10G008630	A10	16456695	16456906	212	ATCG00470	ATP synthase epsilon chain, chloroplastic
Ghir_A10G008640	A10	16477498	16480996	3499	AT2G22560	NET2D	1); Has 123 Blast hits to 120 proteins in 40 species: Archae - 2; Bacteria - 11; Metazoa - 8; Fungi - 0; Plants - 85; Viruses - 0; Other Eukaryotes - 17 (source: NCBI BLink)
Ghir_A10G008650	A10	16528877	16533474	4598	AT3G01410	Polynucleotidyl transferase, ribonuclease H-like superfamily protein
Ghir_A10G008660	A10	16609495	16614482	4988	AT5G10510	AINTEGUMENTA-like 6
Ghir_A10G008670	A10	16613387	16629426	16040	AT2G14170	Methylmalonate-semialdehyde dehydrogenase
Ghir_A10G008680	A10	16653223	16653951	729	AT5G10530	L-type lectin-domain containing receptor kinase IX.1
Ghir_A10G008690	A10	16657739	16658898	1160	AT3G52460	Hydroxyproline-rich glycoprotein family protein
Ghir_A10G008700	A10	16676933	16680314	3382	AT4G37920	Uncharacterized protein At4g37920, chloroplastic
Ghir_A10G008710	A10	16691442	16692223	782	NA	NA
Ghir_A10G013540	A10	73736028	73739638	3611	AT1G68570	Protein NRT1/ PTR FAMILY 3.1
Ghir_A10G013550	A10	73753886	73756758	2873	AT1G68660	ATP-dependent Clp protease adapter protein CLPS1, chloroplastic
Ghir_A10G013560	A10	73759214	73764554	5341	AT2G31450	Endonuclease III homolog 1, chloroplastic
Ghir_A10G013570	A10	73766746	73767123	378	AT1G62930	Pentatricopeptide repeat-containing protein At1g62930, chloroplastic
Ghir_A10G013580	A10	73783024	73784139	1116	NA	NA
Ghir_A10G014510	A10	78123342	78126122	2781	AT4G26090	Disease resistance protein RPS2
Ghir_A10G014520	A10	78169421	78172116	2696	AT2G26490	Protein JINGUBANG
Ghir_A10G014530	A10	78172489	78175331	2843	AT3G59650	Mitochondrial ribosomal protein L51/S25/CI-B8 family protein
Ghir_A10G014540	A10	78176053	78178446	2394	AT5G58420	40S ribosomal protein S4-3
Ghir_A10G014550	A10	78206492	78210236	3745	AT5G62460	RING/FYVE/PHD zinc finger superfamily protein
Ghir_A10G014560	A10	78232233	78233316	1084	NA	NA
Ghir_A10G014570	A10	78393015	78394180	1166	AT1G14220	F7A19.32 protein
Ghir_A10G014580	A10	78433077	78434180	1104	NA	NA
Ghir_A10G014590	A10	78559562	78561997	2436	AT3G06240	F-box/kelch-repeat protein At3g06240
Ghir_A10G019830	A10	105042190	105052458	10269	AT2G40930	UBP5
Ghir_A10G019840	A10	105062080	105069842	7763	AT1G80260	Gamma-tubulin complex component
Ghir_A10G019850	A10	105070866	105072709	1844	AT1G20300	Pentatricopeptide repeat-containing protein At1g20300, mitochondrial
Ghir_A10G019860	A10	105073231	105080852	7622	AT5G04900	Chlorophyll(ide) b reductase NOL, chloroplastic
Ghir_A10G019870	A10	105080926	105087788	6863	AT5G04930	Phospholipid-transporting ATPase
Ghir_A10G019880	A10	105093761	105096993	3233	AT5G05920	Deoxyhypusine synthase
Ghir_A10G019890	A10	105135719	105137941	2223	AT5G05920	Deoxyhypusine synthase
Ghir_A10G019910	A10	105270020	105287143	17124	AT3G11910	UBP13
Ghir_A10G019920	A10	105320559	105321735	1177	AT5G16010	3-oxo-5-alpha-steroid 4-dehydrogenase family protein
Ghir_A10G019930	A10	105326204	105327487	1284	AT5G16010	3-oxo-5-alpha-steroid 4-dehydrogenase family protein
Ghir_A10G019940	A10	105356969	105358984	2016	AT3G56630	CYP94D2
Ghir_A10G019950	A10	105375858	105382151	6294	AT2G32230	Proteinaceous RNase P 1, chloroplastic/mitochondrial
Ghir_A10G020290	A10	106328506	106329930	1425	AT4G35160	O-methyltransferase family protein
Ghir_A10G020300	A10	106334074	106335189	1116	AT4G35160	O-methyltransferase family protein
Ghir_A10G023830	A10	113756856	113761872	5017	AT3G47570	Probable LRR receptor-like serine/threonine-protein kinase At3g47570
Ghir_A10G023840	A10	113777461	113783759	6299	AT5G52530	Dentin sialophosphoprotein-like protein
Ghir_A10G023850	A10	113785595	113790395	4801	AT2G40070	At2g40070
Ghir_A10G023860	A10	113791756	113797112	5357	AT5G05700	Arginyl-tRNA--protein transferase 1
Ghir_A10G023870	A10	113798652	113802344	3693	AT2G40100	Chlorophyll a-b binding protein, chloroplastic
Ghir_A10G023880	A10	113829877	113835100	5224	AT5G05690	DWF3
Ghir_A10G023890	A10	113835537	113841208	5672	AT5G05680	Nuclear pore complex protein NUP88
Ghir_A10G023900	A10	113843533	113846150	2618	AT2G40095	Alpha/beta hydrolase related protein
Ghir_A10G023910	A10	113849695	113852661	2967	AT5G49690	UDP-glycosyltransferase 91C1
Ghir_A10G023920	A10	113861789	113862948	1160	AT2G26160	F-box protein At2g26160
Ghir_A10G023930	A10	113864704	113865759	1056	AT3G56470	F-box protein At3g56470
Ghir_A10G023940	A10	113879389	113879913	525	NA	NA
Ghir_A10G023950	A10	113883818	113885063	1246	AT4G01500	NGA4
Ghir_A10G023960	A10	113888716	113889370	655	NA	NA
Ghir_A10G023970	A10	113900380	113902181	1802	NA	NA
Ghir_A10G023980	A10	113917129	113918980	1852	NA	NA
Ghir_A10G023990	A10	113919576	113919857	282	NA	NA
Ghir_A10G024000	A10	113939775	113940440	666	AT2G40080	Protein EARLY FLOWERING 4
Ghir_A10G024010	A10	113942471	113943255	785	AT2G40080	Protein EARLY FLOWERING 4
Ghir_A10G024020	A10	113943361	113946578	3218	AT3G55920	Peptidyl-prolyl cis-trans isomerase CYP21-2
Ghir_A10G024030	A10	113948436	113951566	3131	AT3G08510	Phosphoinositide phospholipase C
Ghir_A10G024040	A10	113955551	113958382	2832	AT3G55950	Putative serine/threonine-protein kinase-like protein CCR3
Ghir_A10G024050	A10	113968637	113971996	3360	AT3G26300	Cytochrome P450 71B34
Ghir_A10G024060	A10	113974366	113977849	3484	AT3G53110	DEAD-box ATP-dependent RNA helicase 38
Ghir_A10G024070	A10	113978462	113981593	3132	AT3G55960	Haloacid dehalogenase-like hydrolase (HAD) superfamily protein
Ghir_A10G024080	A10	113985570	113988963	3394	AT2G40120	Hypothetical Ser-Thr protein kinase
Ghir_A10G024090	A10	113995175	113996477	1303	NA	NA
Ghir_A10G024100	A10	114003262	114004404	1143	AT1G44080	Probable F-box protein At1g44080
Ghir_A10G024110	A10	114014909	114019934	5026	AT1G07200	Protein SMAX1-LIKE 6	B1 | chr3:20822228-20822857 REVERSE LENGTH=209
Ghir_A10G024120	A10	114021591	114024521	2931	AT5G05610	AL1
Ghir_A10G024130	A10	114031480	114035460	3981	AT5G05600	Probable 2-oxoglutarate-dependent dioxygenase At5g05600	| chr2:16728378-16731160 REVERSE LENGTH=607
Ghir_A10G024140	A10	114049008	114052278	3271	AT2G40140	Zinc finger CCCH domain-containing protein 29
Ghir_A10G024150	A10	114057368	114062411	5044	AT1G07780	N-(5'-phosphoribosyl)anthranilate isomerase 1, chloroplastic
Ghir_A10G024160	A10	114061292	114064219	2928	AT5G05580	Temperature-sensitive sn-2 acyl-lipid omega-3 desaturase (ferredoxin), chloroplastic
Ghir_A10G024170	A10	114069473	114075932	6460	AT2G22410	Pentatricopeptide repeat-containing protein At2g22410, mitochondrial
Ghir_A10G024180	A10	114077255	114078289	1035	AT3G56110	PRA1 family protein
Ghir_A10G024190	A10	114083362	114086254	2893	AT3G51740	Probably inactive leucine-rich repeat receptor-like protein kinase IMK2
Ghir_A10G024200	A10	114093313	114095981	2669	AT2G40370	Laccase-5
Ghir_A10G024210	A10	114125228	114128033	2806	AT2G13620	Cation/H(+) antiporter 15
Ghir_A10G024220	A10	114134687	114135964	1278	AT5G05440	Abscisic acid receptor PYL5
Ghir_A10G024230	A10	114139470	114144285	4816	AT2G40320	TBL33
Ghir_A10G024240	A10	114148396	114153701	5306	AT2G40316	Autophagy-like protein
Ghir_A10G024250	A10	114156847	114162864	6018	AT5G05460	Cytosolic endo-beta-N-acetylglucosaminidase 1
Ghir_A10G024260	A10	114189748	114191002	1255	AT2G30130	PCK1
Ghir_A10G024270	A10	114210646	114216943	6298	AT2G40300	Ferritin-4, chloroplastic
Ghir_A10G024280	A10	114225839	114229964	4126	AT2G40270	Inactive receptor-like serine/threonine-protein kinase At2g40270
Ghir_A10G024290	A10	114230855	114231372	518	AT5G05500	At5g05500
Ghir_A10G024300	A10	114256184	114258437	2254	AT2G38300	Myb-like HTH transcriptional regulator family protein
Ghir_A10G024310	A10	114263295	114276203	12909	AT3G56040	UTP--glucose-1-phosphate uridylyltransferase 3, chloroplastic
Ghir_A10G024320	A10	114274166	114276142	1977	AT3G46510	U-box domain-containing protein 13
Ghir_A10G024330	A10	114300471	114301337	867	AT3G11090	LBD21
Ghir_A10G024340	A10	114305556	114307089	1534	AT4G31560	AT4g31560
Ghir_A10G024350	A10	114327084	114328816	1733	AT2G40230	HXXXD-type acyl-transferase family protein
Ghir_A10G024360	A10	114339390	114341981	2592	AT2G40220	Ethylene-responsive transcription factor ABI4
Ghir_A10G024370	A10	114349664	114351042	1379	AT3G11110	RING-H2 finger protein ATL66
Ghir_A10G024380	A10	114359394	114361587	2194	AT2G40200	Transcription factor bHLH51
Ghir_A10G024390	A10	114366055	114375926	9872	AT3G11130	Clathrin heavy chain 1
Ghir_A10G024400	A10	114379149	114381287	2139	AT2G40180	PP2C-type phosphatase AP2C3
Ghir_A10G024410	A10	114387489	114388371	883	AT2G40170	Em-like protein GEA6
Ghir_A10G024420	A10	114389367	114407524	18158	AT5G05560	E3 ubiquitin ligase, putative
Ghir_A10G024430	A10	114420607	114421223	617	NA	NA
Ghir_A10G024440	A10	114437808	114445015	7208	AT2G40410	Staphylococcal-like nuclease CAN2
Ghir_A10G024450	A10	114446916	114450024	3109	AT2G40410	Staphylococcal-like nuclease CAN2
Ghir_A10G024460	A10	114450339	114454212	3874	AT2G40410	Staphylococcal-like nuclease CAN2
Ghir_A10G024470	A10	114456832	114461045	4214	AT3G56180	LURP-one-like protein (DUF567)
Ghir_A10G024480	A10	114465471	114466517	1047	AT3G10985	Senescence associated gene 20
Ghir_A10G024490	A10	114484676	114485014	339	AT3G10985	Senescence associated gene 20
Ghir_A11G002230	A11	1903112	1906174	3063	AT4G20330	Transcription initiation factor IIE subunit beta
Ghir_A11G022610	A11	61379558	61380121	564	AT2G02650	Putative reverse transcriptase
Ghir_A11G028280	A11	110171572	110173025	1454	AT1G54730	Sugar transporter ERD6-like 5
Ghir_A11G028290	A11	110221261	110222374	1114	AT4G04750	Major facilitator superfamily protein
Ghir_A11G028300	A11	110223524	110231583	8060	AT1G08900	Sugar transporter ERD6-like 2
Ghir_A11G028310	A11	110231742	110234347	2606	AT1G54730	Sugar transporter ERD6-like 5
Ghir_A11G028320	A11	110295172	110298485	3314	AT2G48020	Sugar transporter ERD6-like 7
Ghir_A11G028330	A11	110337772	110343725	5954	AT1G09570	phytochrome A
Ghir_A11G028340	A11	110357213	110359301	2089	AT4G04750	Major facilitator superfamily protein
Ghir_A11G028350	A11	110388551	110389200	650	AT3G20460	Putative sugar transporter ERD6-like 13
Ghir_A11G028360	A11	110409824	110413808	3985	AT1G54730	Sugar transporter ERD6-like 5
Ghir_A11G028370	A11	110488575	110489251	677	AT5G27370	Protein DMP10
Ghir_A11G028380	A11	110530097	110535519	5423	AT1G54740	Protein of unknown function (DUF3049)
Ghir_A11G028390	A11	110530495	110531387	893	AT1G54740	Protein of unknown function (DUF3049)
Ghir_A12G004660	A12	8703822	8736773	32952	AT1G30410	multidrug resistance-associated protein 13
Ghir_A12G014980	A12	86320205	86326146	5942	AT1G03750	Switch 2
Ghir_A12G014990	A12	86326765	86330059	3295	AT4G28390	ADP,ATP carrier protein 3, mitochondrial
Ghir_A12G015000	A12	86340431	86347727	7297	AT1G03770	RING 1B
Ghir_A12G015010	A12	86349958	86363255	13298	AT3G66654	Peptidyl-prolyl cis-trans isomerase CYP21-4
Ghir_A12G015020	A12	86376689	86380499	3811	AT3G14610	Cytochrome P450
Ghir_A12G015030	A12	86383441	86386195	2755	AT2G20580	RPN1A
Ghir_A12G015040	A12	86396963	86397795	833	AT5G07980	Dentin sialophosphoprotein-like protein
Ghir_A12G026000	A12	104764059	104766279	2221	AT5G53650	ABC transporter A family protein
Ghir_A12G026010	A12	104766506	104773197	6692	AT5G53620	At5g53620
Ghir_A12G026020	A12	104776273	104777362	1090	NA	NA
Ghir_A12G026030	A12	104779666	104780997	1332	AT2G46690	Auxin-responsive protein SAUR32
Ghir_A12G026040	A12	104793481	104795600	2120	AT3G52590	Ubiquitin-60S ribosomal protein L40-1
Ghir_A12G026050	A12	104799462	104801854	2393	AT5G24400	Probable 6-phosphogluconolactonase 5, chloroplastic
Ghir_A12G026060	A12	104803081	104805728	2648	AT5G53560	CB5-E
Ghir_A12G026070	A12	104809048	104812516	3469	AT5G53530	Vacuolar protein sorting-associated protein 26A	| chr5:8301537-8310746 FORWARD LENGTH=2396
Ghir_A12G026080	A12	104813446	104817512	4067	AT4G27720	AT4g27720/T29A15_210
Ghir_A12G026090	A12	104818700	104828180	9481	AT5G24350	CONTAINS InterPro DOMAIN/s: Secretory pathway Sec39 (InterPro:IPR013244); Has 1807 Blast hits to 1807 proteins in 277 species: Archae - 0; Bacteria - 0; Metazoa - 736; Fungi - 347; Plants - 385; Viruses - 0; Other Eukaryotes - 339 (source: NCBI BLink).
Ghir_A12G026100	A12	104834821	104835577	757	NA	NA
Ghir_A12G026110	A12	104837026	104839820	2795	AT2G43950	Outer envelope pore protein 37, chloroplastic	| chr5:21781217-21785061 FORWARD LENGTH=682
Ghir_A12G026120	A12	104841190	104844032	2843	AT2G13600	Pentatricopeptide repeat-containing protein At2g13600
Ghir_A12G026130	A12	104845803	104847247	1445	AT3G61850	Dof-type zinc finger DNA-binding family protein
Ghir_A13G001730	A13	1882810	1884442	1633	AT5G49690	UDP-glycosyltransferase 91C1
Ghir_A13G001740	A13	1931773	1936883	5111	NA	NA
Ghir_A13G001750	A13	1942058	1961023	18966	AT5G49690	UDP-glycosyltransferase 91C1
Ghir_A13G001760	A13	1968179	1970041	1863	AT4G00390	Probable transcription factor At4g00390
Ghir_A13G001770	A13	1974696	1977829	3134	AT5G13820	Telomere repeat-binding protein 4
Ghir_A13G004540	A13	5851158	5852889	1732	AT1G70210	Cyclin-D1-1
Ghir_A13G004550	A13	5942852	5943955	1104	NA	NA
Ghir_A13G004740	A13	6216373	6217315	943	NA	NA
Ghir_A13G004750	A13	6251894	6257827	5934	AT5G64460	Phosphoglycerate mutase-like protein 1
Ghir_A13G004760	A13	6258413	6264103	5691	AT5G64440	Fatty acid amide hydrolase
Ghir_A13G004770	A13	6284731	6285811	1081	NA	NA
Ghir_A13G004780	A13	6296688	6299645	2958	AT1G73150	Transcription factor GTE3, chloroplastic
Ghir_A13G004790	A13	6300676	6306158	5483	AT5G64420	DNA polymerase V family
Ghir_A13G004800	A13	6338150	6341077	2928	AT2G04305	At2g04305/T23O15.7
Ghir_A13G005760	A13	11754015	11756124	2110	AT4G03220	Putative F-box/FBD/LRR-repeat protein At4g03220
Ghir_A13G005770	A13	11765405	11765730	326	NA	NA
Ghir_A13G005780	A13	11767125	11769887	2763	AT4G03210	Xyloglucan endotransglucosylase/hydrolase
Ghir_A13G005790	A13	11847855	11850045	2191	AT3G49950	Scarecrow-like protein 32	| chr1:16496403-16497377 FORWARD LENGTH=324
Ghir_A13G005800	A13	11878435	11880140	1706	AT2G32280	At2g32280	1); Has 74 Blast hits to 72 proteins in 32 species: Archae - 0; Bacteria - 24; Metazoa - 11; Fungi - 3; Plants - 32; Viruses - 0; Other Eukaryotes - 4 (source: NCBI BLink)
Ghir_A13G005810	A13	11888347	11889357	1011	AT2G32300	uclacyanin 1
Ghir_A13G005820	A13	12005429	12006493	1065	AT2G31180	Transcription factor MYB14
Ghir_A13G005830	A13	12117255	12122044	4790	NA	NA
Ghir_A13G005840	A13	12147046	12147903	858	AT3G14630	Cytochrome P450, family 72, subfamily A, polypeptide 9
Ghir_A13G005850	A13	12159366	12160233	868	NA	NA
Ghir_A13G005860	A13	12204858	12209641	4784	AT3G21880	B-box type zinc finger protein with CCT domain-containing protein
Ghir_A13G005870	A13	12368546	12371850	3305	AT1G05270	At1g05270
Ghir_A13G005880	A13	12372974	12373929	956	AT1G43722	unknown protein; BEST Arabidopsis thaliana protein match is: unknown protein (TAIR:AT5G28730.1); Has 924 Blast hits to 912 proteins in 109 species: Archae - 0; Bacteria - 0; Metazoa - 222; Fungi - 31; Plants - 661; Viruses - 0; Other Eukaryotes - 10 /.../ce: NCBI BLink).
Ghir_A13G005890	A13	12376624	12378253	1630	NA	NA
Ghir_A13G005900	A13	12380539	12386948	6410	AT3G19780	LOCATED IN: endomembrane system; CONTAINS InterPro DOMAIN/s: Protein of unknown function DUF179 (InterPro:IPR003774), Thioredoxin fold (InterPro:IPR012335), Thioredoxin-like fold (InterPro:IPR012336); BEST Arabidopsis thaliana protein match is: Prot /.../ unknown function (DUF179) (TAIR:AT1G33780.1); Has 74 Blast hits to 72 proteins in 32 species: Archae - 0; Bacteria - 24; Metazoa - 11; Fungi - …
Ghir_A13G005910	A13	12400913	12403935	3023	AT1G65730	Probable metal-nicotianamine transporter YSL7
Ghir_A13G005920	A13	12425213	12429789	4577	AT3G19760	Eukaryotic initiation factor 4A-III homolog
Ghir_A13G010640	A13	65587209	65589575	2367	AT1G08570	Thioredoxin-like 1-1, chloroplastic
Ghir_A13G010650	A13	65935548	65937498	1951	AT5G18270	NAC domain containing protein 87
Ghir_A13G014110	A13	90476857	90478868	2012	AT2G26730	Probable inactive receptor kinase At2g26730
Ghir_A13G014120	A13	90479383	90480618	1236	AT5G55530	At5g55530
Ghir_A13G014130	A13	90522510	90528085	5576	AT3G20150	Kinesin-like protein KIN-12F
Ghir_A13G014140	A13	90528909	90530989	2081	AT4G26670	Mitochondrial import inner membrane translocase subunit TIM22-2
Ghir_A13G014150	A13	90533000	90535153	2154	AT5G59240	40S ribosomal protein S8
Ghir_A13G014160	A13	90543016	90545754	2739	AT3G27080	Mitochondrial import receptor subunit TOM20-3
Ghir_A13G014170	A13	90558696	90559749	1054	AT5G55340	Probable long-chain-alcohol O-fatty-acyltransferase 5
Ghir_A13G014180	A13	90585730	90589038	3309	AT1G16240	SYP51
Ghir_A13G014190	A13	90600298	90603391	3094	AT5G55280	Cell division protein FtsZ homolog 1, chloroplastic
Ghir_A13G014200	A13	90603715	90606321	2607	AT5G55290	V-type proton ATPase subunit e1
Ghir_A13G014210	A13	90642548	90646009	3462	AT5G55260	protein phosphatase X 2
Ghir_A13G014220	A13	90658602	90662134	3533	AT1G04970	Putative BPI/LBP family protein At1g04970
Ghir_A13G014230	A13	90662377	90667296	4920	AT5G55230	Microtubule-associated proteins 65-1
Ghir_A13G014240	A13	90689334	90690534	1201	NA	NA
Ghir_A13G014250	A13	90690573	90691315	743	NA	NA
Ghir_A13G014260	A13	90762234	90765012	2779	AT4G26790	GDSL esterase/lipase At4g26790
Ghir_A13G014270	A13	90765456	90766504	1049	AT4G26810	At4g26810
Ghir_A13G014280	A13	90770837	90775164	4328	AT1G16480	Tetratricopeptide repeat (TPR)-like superfamily protein
Ghir_A13G014290	A13	90779635	90781621	1987	AT3G20300	AT3g20300/MQC12_5
Ghir_A13G014300	A13	90797466	90801419	3954	AT3G28480	Oxoglutarate/iron-dependent oxygenase
Ghir_A13G014310	A13	90813266	90814281	1016	AT4G26840	Small ubiquitin-related modifier 1
Ghir_A13G014320	A13	90815440	90818754	3315	AT4G26850	GDP-L-galactose phosphorylase 1
Ghir_A13G014360	A13	91023302	91026523	3222	AT2G32460	Transcription factor MYB101
Ghir_A13G014370	A13	91032973	91034545	1573	NA	NA
Ghir_A13G015110	A13	93083192	93086608	3417	AT3G54470	Uridine 5'-monophosphate synthase
Ghir_A13G015120	A13	93093543	93095649	2107	AT3G15510	NAC transcription factor 56
Ghir_A13G015210	A13	93423659	93427800	4142	AT3G15360	TRX-M4
Ghir_A13G015220	A13	93432680	93433526	847	AT5G24090	Acidic endochitinase
Ghir_A13G015230	A13	93463655	93464523	869	NA	NA
Ghir_A13G015240	A13	93527523	93533120	5598	AT1G53040	Putative tRNA (Met) cytidine acetyltransferase
Ghir_A13G016780	A13	97557416	97561414	3999	AT2G21770	Probable cellulose synthase A catalytic subunit 9
Ghir_A13G016790	A13	97573452	97577380	3929	AT5G17560	Protein BOLA4, chloroplastic/mitochondrial
Ghir_A13G016800	A13	97588359	97589853	1495	AT5G17600	RING-H2 finger protein ATL52
Ghir_A13G016810	A13	97660732	97661499	768	AT4G23160	cysteine-rich RLK (RECEPTOR-like protein kinase) 8
Ghir_A13G016820	A13	97678318	97684306	5989	AT3G03570	Signal transducer, putative (DUF3550/UPF0682)
Ghir_A13G017060	A13	98303602	98306541	2940	AT3G45400	Exostosin family protein
Ghir_A13G017070	A13	98343828	98345489	1662	AT1G69560	myb domain protein 105
Ghir_A13G017080	A13	98353688	98356533	2846	AT3G03660	WUSCHEL related homeobox 11
Ghir_A13G017090	A13	98427727	98437403	9677	AT3G09360	Cyclin/Brf1-like TBP-binding protein
Ghir_A13G017100	A13	98448215	98451132	2918	AT3G03680	C2 calcium/lipid-binding plant phosphoribosyltransferase family protein
Ghir_A13G017110	A13	98451463	98454687	3225	AT5G17840	DnaJ/Hsp40 cysteine-rich domain superfamily protein
Ghir_A13G017120	A13	98500506	98501254	749	NA	NA
Ghir_A13G017130	A13	98503166	98506106	2941	NA	NA
Ghir_A13G017140	A13	98508158	98509722	1565	NA	NA
Ghir_A13G017150	A13	98510315	98511575	1261	NA	NA
Ghir_A13G017160	A13	98516754	98518786	2033	NA	NA
Ghir_A13G017170	A13	98519988	98522629	2642	ATMG01270	At2g07696
Ghir_A13G017180	A13	98527112	98528613	1502	NA	NA
Ghir_A13G017190	A13	98544941	98546736	1796	AT5G17850	Cation/calcium exchanger 2
Ghir_A13G017200	A13	98551030	98552546	1517	AT5G27740	Replication factor C subunit 3
Ghir_A13G017210	A13	98561114	98567096	5983	AT1G58030	Cationic amino acid transporter 2, vacuolar
Ghir_A13G017220	A13	98568616	98573306	4691	AT1G28760	F1K23.6
Ghir_A13G017230	A13	98610891	98616183	5293	AT3G03770	Probable inactive leucine-rich repeat receptor-like protein kinase At3g03770
Ghir_A13G017240	A13	98623567	98623866	300	NA	NA
Ghir_A13G017250	A13	98635313	98643135	7823	AT5G35910	Protein RRP6-like 2
Ghir_A13G017850	A13	100261613	100266165	4553	AT1G08630	Probable low-specificity L-threonine aldolase 1
Ghir_A13G017860	A13	100266558	100272325	5768	AT1G09770	Cell division cycle 5-like protein
Ghir_A13G017870	A13	100291029	100292619	1591	AT1G08650	Phosphoenolpyruvate carboxylase kinase 1
Ghir_A13G017880	A13	100295922	100298899	2978	AT5G59160	Serine/threonine-protein phosphatase
Ghir_A13G017890	A13	100300688	100303529	2842	AT2G20410	Expressed protein
Ghir_A13G017900	A13	100308945	100311263	2319	NA	NA
Ghir_A13G017910	A13	100317140	100318563	1424	AT3G20980	Gag-Pol-related retrotransposon family protein
Ghir_A13G021050	A13	104241017	104244204	3188	AT3G14470	Putative disease resistance RPP13-like protein 1
Ghir_A13G021060	A13	104245778	104251870	6093	AT3G14470	Putative disease resistance RPP13-like protein 1
Ghir_A13G021070	A13	104255974	104258895	2922	AT3G14470	Putative disease resistance RPP13-like protein 1
Ghir_A13G021080	A13	104278458	104281477	3020	AT3G14470	Putative disease resistance RPP13-like protein 1
Ghir_A13G021090	A13	104281597	104283247	1651	AT5G19980	GDP-fucose transporter 1
Ghir_A13G021100	A13	104283797	104285198	1402	AT1G52740	Probable histone H2A variant 3
Ghir_A13G021110	A13	104286141	104290273	4133	AT5G19990	26S proteasome regulatory subunit 8 homolog A
Ghir_A13G021200	A13	104464100	104465977	1878	AT2G34160	Uncharacterized protein At2g34160
Ghir_A13G021210	A13	104467340	104470885	3546	AT3G57340	AT3G57340 protein
Ghir_A13G021220	A13	104471579	104474199	2621	AT3G47650	DnaJ/Hsp40 cysteine-rich domain superfamily protein
Ghir_A13G021230	A13	104474364	104477131	2768	AT2G26670	TED4
Ghir_A13G021240	A13	104482324	104487280	4957	AT5G20190	Tetratricopeptide repeat (TPR)-like superfamily protein
Ghir_A13G021250	A13	104484720	104486256	1537	AT1G02630	Equilibrative nucleotide transporter 8
Ghir_A13G022530	A13	106338500	106344509	6010	AT2G42520	DEAD-box ATP-dependent RNA helicase 37	| chr5:6718412-6718783 FORWARD LENGTH=123
Ghir_A13G022540	A13	106348873	106352814	3942	AT1G55270	F-box/kelch-repeat protein At1g55270
Ghir_A13G022550	A13	106354154	106357930	3777	AT1G55270	F-box/kelch-repeat protein At1g55270
Ghir_A13G022560	A13	106375990	106377714	1725	AT3G25590	At3g25590
Ghir_A13G022570	A13	106378247	106381303	3057	AT3G32930	6,7-dimethyl-8-ribityllumazine synthase
Ghir_A13G022580	A13	106383869	106384902	1034	AT1G58170	Dirigent protein 19
Ghir_A13G022590	A13	106404114	106404976	863	AT5G19875	At5g19875
Ghir_A13G022600	A13	106406045	106410366	4322	AT3G58060	Cation efflux family protein
Ghir_A13G022610	A13	106412945	106415696	2752	AT5G66430	S-adenosyl-L-methionine-dependent methyltransferases superfamily protein
Ghir_A13G022620	A13	106432974	106436093	3120	ATMG00860	Uncharacterized mitochondrial protein AtMg00860
Ghir_A13G022630	A13	106453736	106455177	1442	AT5G66430	S-adenosyl-L-methionine-dependent methyltransferases superfamily protein
Ghir_A13G022640	A13	106455309	106461198	5890	AT5G66430	S-adenosyl-L-methionine-dependent methyltransferases superfamily protein
Ghir_A13G022650	A13	106467885	106468811	927	AT2G04420	Polynucleotidyl transferase, ribonuclease H-like superfamily protein
Ghir_A13G022660	A13	106471307	106474407	3101	AT3G12120	FAD2
Ghir_A13G022670	A13	106481607	106487183	5577	AT4G20280	Transcription initiation factor TFIID subunit 11
Ghir_A13G022680	A13	106493230	106495993	2764	AT5G19640	Protein NRT1/ PTR FAMILY 7.1
Ghir_A13G022690	A13	106501078	106502145	1068	AT1G51120	AP2/ERF and B3 domain-containing transcription factor At1g51120
Ghir_A13G022700	A13	106505781	106509154	3374	AT2G05990	Enoyl-
Ghir_A13G022710	A13	106510040	106512912	2873	AT5G19630	Alpha/beta-Hydrolases superfamily protein
Ghir_A13G022720	A13	106512894	106518082	5189	AT5G13020	EML3
Ghir_A13G022730	A13	106519639	106521825	2187	AT1G04640	LIP2
Ghir_A13G022740	A13	106523139	106524452	1314	NA	NA
Ghir_A13G022750	A13	106524536	106529555	5020	NA	NA
Ghir_A13G022760	A13	106531553	106540677	9125	AT1G18450	Actin-related protein 4
Ghir_A13G022770	A13	106544500	106549561	5062	AT3G20780	DNA topoisomerase 6 subunit B
Ghir_D01G000080	D01	50683	51630	948	AT3G06470	F24P17.3 protein
Ghir_D01G000090	D01	58133	58996	864	ATMG00300	Uncharacterized mitochondrial protein AtMg00300
Ghir_D01G000100	D01	67816	69184	1369	AT3G06470	F24P17.3 protein
Ghir_D01G000110	D01	78888	83616	4729	AT1G33270	Patatin
Ghir_D01G000120	D01	84675	87863	3189	AT1G15200	Protein-protein interaction regulator family protein
Ghir_D01G000130	D01	88708	90715	2008	AT2G01080	Expressed protein
Ghir_D01G000140	D01	91859	92296	438	AT3G12110	Actin-11
Ghir_D01G000150	D01	93811	97067	3257	AT1G15120	Ubiquinol-cytochrome C reductase hinge protein
Ghir_D01G000160	D01	98872	103183	4312	AT4G38360	LAZ1
Ghir_D01G000170	D01	104076	104956	881	AT2G17080	Putative uncharacterized protein
Ghir_D01G000180	D01	106391	107771	1381	AT2G17040	NAC domain containing protein 36
Ghir_D01G000190	D01	109403	112295	2893	AT4G35190	Cytokinin riboside 5'-monophosphate phosphoribohydrolase
Ghir_D01G000200	D01	119887	126036	6150	AT4G38470	Serine/threonine-protein kinase STY46
Ghir_D01G000210	D01	126121	135935	9815	AT2G16950	transportin 1
Ghir_D01G000220	D01	137945	145267	7323	AT2G16940	Splicing factor, CC1-like protein
Ghir_D01G000230	D01	145330	146300	971	AT2G20940	At2g20940
Ghir_D01G000240	D01	147164	148678	1515	AT4G35100	Aquaporin PIP2-7
Ghir_D01G000250	D01	158247	159216	970	AT1G20140	SK4
Ghir_D01G000420	D01	280220	290372	10153	AT4G39050	Kinesin-like protein KIN-7D, mitochondrial
Ghir_D01G000430	D01	291836	294808	2973	AT4G39070	B-box zinc finger protein 20
Ghir_D01G000440	D01	309369	317027	7659	AT4G39080	V-type proton ATPase subunit a3
Ghir_D01G000970	D01	701485	707346	5862	AT2G14740	VSR3
Ghir_D01G000980	D01	711182	715100	3919	AT1G60080	3'-5'-exoribonuclease family protein
Ghir_D01G000990	D01	719656	720205	550	AT3G57880	Anthranilate phosphoribosyltransferase-like protein
Ghir_D01G002130	D01	1744769	1747791	3023	AT5G21090	Leucine-rich repeat protein 1
Ghir_D01G002140	D01	1747901	1753267	5367	AT5G50850	MAB1
Ghir_D01G002150	D01	1768010	1771763	3754	AT5G13170	Bidirectional sugar transporter SWEET15
Ghir_D01G002160	D01	1773048	1777335	4288	AT5G13160	PBS1
Ghir_D01G002170	D01	1779602	1784144	4543	AT5G13160	PBS1
Ghir_D01G002180	D01	1792382	1797795	5414	NA	NA
Ghir_D01G002190	D01	1798562	1801707	3146	AT5G13120	Peptidyl-prolyl cis-trans isomerase
Ghir_D01G002200	D01	1802472	1805851	3380	AT1G69040	ACT domain repeat 4
Ghir_D01G002210	D01	1815959	1821068	5110	AT5G13110	Glucose-6-phosphate 1-dehydrogenase 2, chloroplastic
Ghir_D01G002220	D01	1833755	1834941	1187	NA	NA
Ghir_D01G002230	D01	1835686	1839678	3993	AT2G30950	FtsH extracellular protease family
Ghir_D01G003300	D01	2910087	2914541	4455	AT1G11330	G-type lectin S-receptor-like serine/threonine-protein kinase At1g11330
Ghir_D01G003310	D01	2966770	2971428	4659	AT1G11330	G-type lectin S-receptor-like serine/threonine-protein kinase At1g11330
Ghir_D01G003320	D01	2973584	2978393	4810	AT1G11330	G-type lectin S-receptor-like serine/threonine-protein kinase At1g11330
Ghir_D01G003870	D01	3830247	3888408	58162	AT1G66910	LEAF RUST 10 DISEASE-RESISTANCE LOCUS RECEPTOR-LIKE PROTEIN KINASE-like 2.5
Ghir_D01G003880	D01	3900332	3904617	4286	AT1G53590	C2 domain-containing protein At1g53590
Ghir_D01G003890	D01	3904926	3907690	2765	AT1G78870	UBC35
Ghir_D01G003900	D01	3907526	3912565	5040	AT5G18070	Phosphoacetylglucosamine mutase	1, NTMC2T6
Ghir_D01G003910	D01	3913403	3916830	3428	AT1G53580	Persulfide dioxygenase ETHE1 homolog, mitochondrial
Ghir_D01G004070	D01	4223077	4228908	5832	AT3G14720	Mitogen-activated protein kinase 19
Ghir_D01G004170	D01	4433216	4435089	1874	AT3G52300	ATP synthase subunit d, mitochondrial
Ghir_D01G004180	D01	4456198	4502489	46292	AT4G27190	Disease resistance protein At4g27190
Ghir_D01G004190	D01	4529880	4530662	783	NA	NA
Ghir_D01G004200	D01	4547002	4554361	7360	AT4G27190	Disease resistance protein At4g27190
Ghir_D01G004210	D01	4567541	4572321	4781	AT1G78590	NAD(H) kinase 3
Ghir_D01G004220	D01	4573594	4574752	1159	AT1G53490	E3 ubiquitin-protein ligase CCNB1IP1 homolog
Ghir_D01G004230	D01	4582801	4586880	4080	AT1G78600	Light-regulated zinc finger protein 1
Ghir_D01G004240	D01	4586860	4590693	3834	AT1G78610	Mechanosensitive ion channel protein 6
Ghir_D01G004250	D01	4594169	4594855	687	AT1G76010	Alba DNA/RNA-binding protein
Ghir_D01G004260	D01	4601690	4622181	20492	AT1G70250	Receptor serine/threonine kinase
Ghir_D01G004270	D01	4644276	4644803	528	AT1G76010	Alba DNA/RNA-binding protein
Ghir_D01G004280	D01	4646065	4648857	2793	AT5G38280	PR5-like receptor kinase
Ghir_D01G004290	D01	4659573	4663904	4332	AT1G78630	50S ribosomal protein L13, chloroplastic
Ghir_D01G004300	D01	4663285	4666444	3160	AT1G78710	Protein trichome birefringence-like 42
Ghir_D01G004310	D01	4669579	4670260	682	AT3G48710	At3g48710
Ghir_D01G004320	D01	4696923	4704008	7086	AT3G14840	Probable leucine-rich repeat receptor-like serine/threonine-protein kinase At3g14840
Ghir_D01G004330	D01	4708964	4711703	2740	AT4G26300	Arginyl-tRNA synthetase, class Ic
Ghir_D01G004990	D01	6005049	6007134	2086	AT1G53270	ABCG10
Ghir_D01G005000	D01	6009346	6011710	2365	AT3G15000	Multiple organellar RNA editing factor 8, chloroplastic/mitochondrial
Ghir_D01G005010	D01	6012552	6012851	300	NA	NA
Ghir_D01G005020	D01	6014195	6021329	7135	NA	NA
Ghir_D01G005030	D01	6014329	6014622	294	NA	NA
Ghir_D01G005040	D01	6023000	6026091	3092	NA	NA
Ghir_D01G005050	D01	6028841	6031388	2548	NA	NA
Ghir_D01G005060	D01	6033328	6035937	2610	AT3G15020	Malate dehydrogenase 2, mitochondrial
Ghir_D01G005070	D01	6040461	6041768	1308	AT3G15010	UBP1-associated protein 2C
Ghir_D01G005080	D01	6042702	6046364	3663	AT1G06230	Transcription factor GTE4
Ghir_D01G005090	D01	6059849	6060478	630	NA	NA
Ghir_D01G005100	D01	6122821	6125018	2198	AT5G15110	Pectate lyase family protein
Ghir_D01G005420	D01	6575171	6576182	1012	AT4G26300	Arginyl-tRNA synthetase, class Ic
Ghir_D01G005430	D01	6578613	6579756	1144	AT3G15210	Ethylene-responsive transcription factor 4
Ghir_D01G005440	D01	6582252	6584293	2042	AT5G53940	Protein yippee-like
Ghir_D01G005450	D01	6584880	6587985	3106	AT5G53930	Putative uncharacterized protein
Ghir_D01G005460	D01	6588114	6597539	9426	AT3G15220	MAP kinase
Ghir_D01G005470	D01	6604706	6607720	3015	AT5G53900	Gb
Ghir_D01G005480	D01	6611475	6612568	1094	AT1G53163	F12M16.3
Ghir_D01G005490	D01	6613992	6616075	2084	AT3G15260	Probable protein phosphatase 2C 39
Ghir_D01G005500	D01	6620455	6621490	1036	AT3G15280	AT3g15280/K7L4_8
Ghir_D01G005510	D01	6624587	6629387	4801	AT5G53890	Leucine-rich repeat receptor-like protein kinase (Fragment)
Ghir_D01G005520	D01	6646402	6651376	4975	AT3G15290	3-hydroxyacyl-CoA dehydrogenase family protein
Ghir_D01G005530	D01	6675312	6679340	4029	AT3G23560	Protein DETOXIFICATION 19
Ghir_D01G005540	D01	6684172	6686513	2342	AT1G43780	Carboxypeptidase
Ghir_D01G005550	D01	6695007	6697417	2411	AT1G43780	Carboxypeptidase
Ghir_D01G005560	D01	6703045	6713910	10866	AT5G48620	Probable disease resistance RPP8-like protein 4
Ghir_D01G005570	D01	6715604	6733496	17893	AT1G50180	Putative disease resistance protein At1g50180
Ghir_D01G005580	D01	6745481	6752187	6707	AT5G53850	haloacid dehalogenase-like hydrolase family protein
Ghir_D01G005590	D01	6754283	6754791	509	AT3G15300	VQ motif-containing protein 19
Ghir_D01G005600	D01	6769207	6773645	4439	AT1G53140	DRP5A
Ghir_D01G005610	D01	6786484	6789091	2608	AT2G19130	G-type lectin S-receptor-like serine/threonine-protein kinase At2g19130
Ghir_D01G005620	D01	6789379	6793183	3805	AT4G27500	Proton pump-interactor 1
Ghir_D01G005630	D01	6795864	6797893	2030	AT3G15350	AT3g15350/K7L4_15	| chr1:19812292-19813194 FORWARD LENGTH=300
Ghir_D01G005640	D01	6810052	6815574	5523	AT1G53040	Putative tRNA (Met) cytidine acetyltransferase
Ghir_D01G005650	D01	6816223	6817333	1111	AT1G53035	unknown protein; FUNCTIONS IN: molecular_function unknown; INVOLVED IN: biological_process unknown; LOCATED IN: endomembrane system; EXPRESSED IN: 23 plant structures; EXPRESSED DURING: 13 growth stages; BEST Arabidopsis thaliana protein match is: u /.../ protein (TAIR:AT3G15358.1); Has 49 Blast hits to 49 proteins in 9 species: Archae - 0; Bacteria - 0; Metazoa - 0; Fungi - 0; Plants - 49; Virus…
Ghir_D01G005660	D01	6827457	6832855	5399	AT3G15355	Probable ubiquitin-conjugating enzyme E2 25
Ghir_D01G005670	D01	6832896	6847138	14243	AT4G21700	DUF2921 family protein, putative (DUF2921)
Ghir_D01G005680	D01	6849507	6855351	5845	AT4G21700	DUF2921 family protein, putative (DUF2921)
Ghir_D01G005690	D01	6855684	6856220	537	AT1G53010	Putative RING-H2 finger protein ATL19
Ghir_D01G005700	D01	6867497	6882279	14783	AT5G53770	Nucleotidyltransferase family protein
Ghir_D01G005710	D01	6871151	6871705	555	AT2G20030	Putative RING-H2 finger protein ATL12
Ghir_D01G005720	D01	6873524	6874090	567	AT1G53010	Putative RING-H2 finger protein ATL19
Ghir_D01G005730	D01	6887594	6887947	354	AT5G34885	Protein of unknown function (DUF784)
Ghir_D01G005740	D01	6899417	6909101	9685	AT5G17680	Disease resistance protein (TIR-NBS-LRR class)
Ghir_D01G005750	D01	6921379	6964222	42844	AT5G17680	Disease resistance protein (TIR-NBS-LRR class)
Ghir_D01G005760	D01	7031016	7065532	34517	AT5G17680	Disease resistance protein (TIR-NBS-LRR class)
Ghir_D01G005770	D01	7091666	7096392	4727	AT5G17680	Disease resistance protein (TIR-NBS-LRR class)	| chr1:19761866-19762318 REVERSE LENGTH=150
Ghir_D01G005780	D01	7116349	7120119	3771	AT5G17680	Disease resistance protein (TIR-NBS-LRR class)
Ghir_D01G005790	D01	7135896	7137882	1987	AT4G27470	RMA3
Ghir_D01G005800	D01	7142195	7143393	1199	AT2G16950	transportin 1
Ghir_D01G005810	D01	7147929	7149175	1247	AT3G15370	Expansin 12
Ghir_D01G005820	D01	7150996	7153818	2823	AT4G21705	Pentatricopeptide repeat-containing protein At4g21705, mitochondrial
Ghir_D01G005830	D01	7156122	7158914	2793	AT1G31840	Putative pentatricopeptide repeat-containing protein At1g31840
Ghir_D01G005840	D01	7182394	7184770	2377	AT5G07990	TT7
Ghir_D01G005850	D01	7213662	7216329	2668	AT5G07990	TT7
Ghir_D01G005860	D01	7246282	7247925	1644	AT4G36220	Cytochrome P450 84A1
Ghir_D01G005870	D01	7253004	7254700	1697	NA	NA
Ghir_D01G005880	D01	7312977	7313869	893	AT3G50710	Putative FBD-associated F-box protein At3g50710
Ghir_D01G006210	D01	7752614	7753066	453	NA	NA
Ghir_D01G006220	D01	7819046	7820910	1865	NA	NA
Ghir_D01G006230	D01	7827768	7832326	4559	NA	NA
Ghir_D01G006240	D01	7832598	7835528	2931	AT4G27390	AT4g27390/M4I22_200
Ghir_D01G006250	D01	7858616	7859812	1197	AT4G23160	cysteine-rich RLK (RECEPTOR-like protein kinase) 8
Ghir_D01G006260	D01	7864989	7866477	1489	AT4G21550	VP1/ABI3-like 3
Ghir_D01G006270	D01	7871866	7878418	6553	AT5G54300	Cotton fiber expressed protein 1-like protein
Ghir_D01G006390	D01	8082325	8084097	1773	AT4G21440	Transcription factor MYB102
Ghir_D01G006400	D01	8119489	8121307	1819	NA	NA
Ghir_D01G006410	D01	8130999	8134468	3470	AT4G27340	tRNA (guanine(37)-N1)-methyltransferase 2
Ghir_D01G006420	D01	8141313	8142900	1588	AT4G27330	Protein SPOROCYTELESS
Ghir_D01G006430	D01	8156586	8159745	3160	AT5G54430	Adenine nucleotide alpha hydrolases-like superfamily protein
Ghir_D01G006440	D01	8180584	8181252	669	AT4G27280	AT4g27280/M4I22_90
Ghir_D01G006450	D01	8224628	8227822	3195	AT4G21390	B120
Ghir_D01G006460	D01	8228114	8254540	26427	AT4G21380	Receptor-like serine/threonine-protein kinase SD1-8
Ghir_D01G006470	D01	8257951	8262725	4775	AT4G27290	S-locus lectin protein kinase family protein	6, DFL1 | Auxin-responsive GH3 family protein | chr5:22131321-22133564 REVERSE LENGTH=612
Ghir_D01G006480	D01	8264139	8270898	6760	AT4G27290	S-locus lectin protein kinase family protein
Ghir_D01G006490	D01	8282688	8285874	3187	AT4G27290	S-locus lectin protein kinase family protein
Ghir_D01G006500	D01	8372307	8374183	1877	AT4G27280	AT4g27280/M4I22_90
Ghir_D01G006510	D01	8385184	8389086	3903	AT4G27290	S-locus lectin protein kinase family protein
Ghir_D01G006520	D01	8435747	8457544	21798	AT1G11300	G-type lectin S-receptor-like serine/threonine-protein kinase At1g11300
Ghir_D01G006530	D01	8462095	8467612	5518	AT4G27220	NB-ARC domain-containing disease resistance protein
Ghir_D01G006540	D01	8496651	8501159	4509	AT4G27270	Probable NAD(P)H dehydrogenase (quinone) FQR1-like 1
Ghir_D01G006550	D01	8506549	8509443	2895	AT3G20640	Transcription factor bHLH123
Ghir_D01G006560	D01	8567163	8571803	4641	AT5G54520	Transducin/WD40 repeat-like superfamily protein
Ghir_D01G006570	D01	8635879	8638382	2504	AT5G54510	GH3.6
Ghir_D01G006580	D01	8770806	8773464	2659	AT5G54510	GH3.6
Ghir_D01G006590	D01	8821476	8824022	2547	AT3G50950	Disease resistance RPP13-like protein 4
Ghir_D01G006600	D01	8823744	8824494	751	NA	NA
Ghir_D01G006610	D01	8850910	8852230	1321	AT5G54530	Putative uncharacterized protein At5g54530
Ghir_D01G006620	D01	8863289	8867540	4252	AT3G20650	mRNA cap guanine-N7 methyltransferase 1
Ghir_D01G006630	D01	8907369	8909227	1859	AT5G54585	Putative uncharacterized protein At5g54585
Ghir_D01G006640	D01	8935257	8939431	4175	AT3G20660	Organic cation/carnitine transporter 4
Ghir_D01G006650	D01	8972196	8972761	566	AT2G01050	Putative uncharacterized protein At2g01050
Ghir_D01G006660	D01	9009202	9017057	7856	AT5G23960	Alpha-humulene/(-)-(E)-beta-caryophyllene synthase
Ghir_D01G006670	D01	9034677	9035321	645	NA	NA
Ghir_D01G006680	D01	9090908	9094204	3297	AT5G48150	Scarecrow-like transcription factor PAT1	| chr5:22254195-22255489 REVERSE LENGTH=165
Ghir_D01G006690	D01	9146624	9151558	4935	AT5G54590	Calcium/calmodulin-regulated receptor-like kinase 1
Ghir_D01G006700	D01	9152167	9154790	2624	AT5G54600	SVR8
Ghir_D01G006710	D01	9160934	9164369	3436	AT1G65290	Acyl carrier protein 2, mitochondrial
Ghir_D01G006720	D01	9186844	9190974	4131	AT1G65290	Acyl carrier protein 2, mitochondrial
Ghir_D01G006730	D01	9202608	9213126	10519	AT4G27250	NAD(P)-binding Rossmann-fold superfamily protein	| chr3:7240098-7246754 FORWARD LENGTH=1199
Ghir_D01G006740	D01	9214931	9217470	2540	AT5G54630	AT5g54630/MRB17_13
Ghir_D01G006750	D01	9243240	9245337	2098	AT2G32280	At2g32280
Ghir_D01G006760	D01	9277166	9278179	1014	AT5G54660	21.7 kDa class VI heat shock protein
Ghir_D01G006770	D01	9282780	9288057	5278	AT5G54670	Kinesin-like protein	| chr3:5104582-5108279 FORWARD LENGTH=562
Ghir_D01G006780	D01	9332701	9334343	1643	AT1G11530	Thioredoxin-like protein CXXS1
Ghir_D01G006790	D01	9336919	9340511	3593	AT5G54680	Transcription factor ILR3
Ghir_D01G006800	D01	9340709	9344223	3515	AT3G20680	AT3g20680/F3H11_7
Ghir_D01G006810	D01	9343806	9350957	7152	AT5G54690	Probable galacturonosyltransferase 12
Ghir_D01G006820	D01	9362196	9367611	5416	AT5G54730	Autophagy-related protein 18f
Ghir_D01G006830	D01	9386896	9395761	8866	AT3G20720	Amino-terminal region of chorein
Ghir_D01G006840	D01	9423424	9425560	2137	AT1G03670	Ankyrin repeat family protein
Ghir_D01G006850	D01	9448901	9456432	7532	AT4G04790	Pentatricopeptide repeat-containing protein At4g04790, mitochondrial
Ghir_D01G006860	D01	9469848	9471281	1434	AT3G20600	Protein NDR1
Ghir_D01G006870	D01	9518441	9520593	2153	AT4G21200	Gibberellin 2-beta-dioxygenase 8
Ghir_D01G006880	D01	9537469	9539852	2384	AT4G05320	Polyubiquitin 10
Ghir_D01G006890	D01	9557996	9561178	3183	AT4G05320	Polyubiquitin 10
Ghir_D01G006900	D01	9561472	9562183	712	AT4G27160	2S seed storage protein 3
Ghir_D01G006910	D01	9568107	9570452	2346	AT1G54290	Protein translation factor SUI1 homolog 2
Ghir_D01G006920	D01	9572813	9573674	862	AT1G01380	MYB-like transcription factor ETC1
Ghir_D01G006930	D01	9585652	9588734	3083	AT4G27120	DDRGK domain-containing protein 1
Ghir_D01G006940	D01	9589947	9592162	2216	AT1G54290	Protein translation factor SUI1 homolog 2	6, DFL1 | Auxin-responsive GH3 family protein | chr5:22131321-22133564 REVERSE LENGTH=612
Ghir_D01G006950	D01	9600014	9601262	1249	AT5G54770	Thiamine thiazole synthase, chloroplastic
Ghir_D01G006960	D01	9602308	9604406	2099	AT3G20580	COBRA-like protein 10
Ghir_D01G006970	D01	9607581	9611975	4395	AT4G27100	Putative uncharacterized protein At4g27100
Ghir_D01G006980	D01	9619809	9620581	773	AT3G59250	F-box/LRR-repeat protein At3g59250
Ghir_D01G006990	D01	9620803	9623307	2505	AT1G09560	Germin-like protein subfamily 2 member 1
Ghir_D01G007000	D01	9628549	9629178	630	AT1G18980	At1g18980
Ghir_D01G007010	D01	9630757	9630963	207	NA	NA
Ghir_D01G007020	D01	9631758	9635422	3665	AT1G50940	Electron transfer flavoprotein subunit alpha, mitochondrial
Ghir_D01G007030	D01	9638640	9639649	1010	AT5G54790	Vascular-related unknown protein 4
Ghir_D01G007040	D01	9647438	9648126	689	NA	NA
Ghir_D01G007050	D01	9748580	9752496	3917	AT4G04890	Homeobox-leucine zipper protein PROTODERMAL FACTOR 2
Ghir_D01G007060	D01	9762303	9768058	5756	AT3G15160	AP-5 complex subunit zeta-1
Ghir_D01G007070	D01	9768765	9770203	1439	AT3G59200	F-box/LRR-repeat protein At3g59200
Ghir_D01G007080	D01	9806257	9812708	6452	AT2G03200	At2g03200
Ghir_D01G007380	D01	10219520	10223017	3498	NA	NA
Ghir_D01G007390	D01	10226931	10228498	1568	AT3G20395	Putative uncharacterized protein
Ghir_D01G007400	D01	10250630	10256202	5573	AT3G20410	Calcium-dependent protein kinase 9
Ghir_D01G013000	D01	26630852	26640752	9901	AT5G04560	Transcriptional activator DEMETER
Ghir_D01G013010	D01	26653014	26653316	303	NA	NA
Ghir_D01G013020	D01	26656621	26658509	1889	AT1G66240	homolog of anti-oxidant 1
Ghir_D01G013030	D01	26658524	26663262	4739	AT5G22510	Alkaline/neutral invertase E, chloroplastic
Ghir_D01G013040	D01	26689716	26693726	4011	AT5G04670	Enhancer of polycomb-like protein	| chr3:21238547-21239971 FORWARD LENGTH=474
Ghir_D01G013050	D01	26705278	26707086	1809	AT5G59850	AT1G07770 protein
Ghir_D01G013060	D01	26715626	26717684	2059	AT5G65550	Glycosyltransferase (Fragment)
Ghir_D01G013070	D01	26797688	26800035	2348	AT1G76490	hydroxy methylglutaryl CoA reductase 1
Ghir_D01G013080	D01	26802033	26803798	1766	NA	NA
Ghir_D01G013090	D01	26847201	26847728	528	NA	NA
Ghir_D01G013100	D01	26847771	26849250	1480	AT2G01050	Putative uncharacterized protein At2g01050
Ghir_D01G013110	D01	26852240	26861435	9196	NA	NA
Ghir_D01G013120	D01	26919154	26920115	962	NA	NA
Ghir_D01G013130	D01	26923421	26923934	514	NA	NA
Ghir_D01G013140	D01	26940896	26944568	3673	AT3G10290	Probable sugar phosphate/phosphate translocator At3g10290
Ghir_D01G013150	D01	26964517	26969625	5109	AT3G10330	Transcription initiation factor IIB-2
Ghir_D01G013160	D01	27023224	27045578	22355	AT2G41700	ABC transporter A family member 1
Ghir_D01G013170	D01	27169229	27171486	2258	NA	NA
Ghir_D01G013180	D01	27181125	27182763	1639	NA	NA
Ghir_D01G013190	D01	27245386	27247161	1776	NA	NA
Ghir_D01G013200	D01	27318840	27320762	1923	AT3G57400	Putative uncharacterized protein F28O9.250
Ghir_D01G013210	D01	27328748	27329296	549	NA	NA
Ghir_D01G013220	D01	27430865	27439595	8731	AT2G41740	VLN2
Ghir_D01G013230	D01	27482214	27498629	16416	AT2G41790	Insulin-degrading enzyme-like 1, peroxisomal
Ghir_D01G013240	D01	27574050	27575448	1399	AT2G41790	Insulin-degrading enzyme-like 1, peroxisomal
Ghir_D01G013250	D01	27865486	27872042	6557	AT2G41790	Insulin-degrading enzyme-like 1, peroxisomal
Ghir_D01G013260	D01	27925569	27926035	467	AT4G05050	Polyubiquitin
Ghir_D01G013270	D01	28038963	28046649	7687	AT3G57520	Probable galactinol--sucrose galactosyltransferase 2
Ghir_D01G013280	D01	28096662	28100158	3497	AT2G33680	Tetratricopeptide repeat (TPR)-like superfamily protein
Ghir_D01G013290	D01	28131436	28136145	4710	AT1G30500	Nuclear transcription factor Y subunit A-7
Ghir_D01G013300	D01	28334160	28334339	180	ATCG00790	50S ribosomal protein L16, chloroplastic
Ghir_D01G013310	D01	28409672	28413978	4307	AT2G41900	Zinc finger CCCH domain-containing protein 30
Ghir_D01G013320	D01	28518522	28520575	2054	AT2G41900	Zinc finger CCCH domain-containing protein 30
Ghir_D01G013330	D01	28758076	28758818	743	NA	NA
Ghir_D01G013340	D01	28783675	28785834	2160	AT3G57670	WIP2
Ghir_D01G013440	D01	29308785	29313342	4558	AT1G06820	Prolycopene isomerase, chloroplastic
Ghir_D01G013450	D01	29313350	29319851	6502	AT5G06530	ABC transporter G family member 22
Ghir_D01G013460	D01	29388120	29388473	354	AT1G68450	VQ motif-containing protein 8, chloroplastic
Ghir_D01G013470	D01	29410274	29413011	2738	AT5G06560	Myosin-binding protein 7
Ghir_D01G013480	D01	29413164	29413699	536	NA	NA	| chr3:3821337-3825537 FORWARD LENGTH=682
Ghir_D01G013490	D01	29455047	29457112	2066	AT2G37270	40S ribosomal protein S5-1
Ghir_D01G013500	D01	29475511	29476204	694	AT5G03850	40S ribosomal protein S28-1
Ghir_D01G013510	D01	29480722	29488165	7444	AT1G61580	60S ribosomal protein L3-2
Ghir_D01G013520	D01	29543798	29547523	3726	AT3G11950	F26K24.24 protein
Ghir_D01G013530	D01	29555723	29556734	1012	NA	NA
Ghir_D01G013540	D01	29591363	29592243	881	NA	NA
Ghir_D01G013550	D01	29673581	29676195	2615	NA	NA
Ghir_D01G013560	D01	29732073	29736102	4030	AT2G44150	SDG7
Ghir_D01G013570	D01	29742374	29743849	1476	AT2G41940	Zinc finger protein 8
Ghir_D01G013580	D01	29897137	29899820	2684	AT5G27620	cyclin H;1
Ghir_D01G013590	D01	30054840	30061283	6444	AT3G12010	C18orf8
Ghir_D01G013600	D01	30099162	30101228	2067	AT2G41950	At2g41950/T6D20.26
Ghir_D01G013610	D01	30101699	30109096	7398	AT3G58050	unknown protein; BEST Arabidopsis thaliana protein match is: unknown protein (TAIR:AT2G41960.1); Has 13384 Blast hits to 8116 proteins in 546 species: Archae - 41; Bacteria - 766; Metazoa - 5596; Fungi - 1431; Plants - 589; Viruses - 46; Other Eukar /.../- 4915 (source: NCBI BLink).
Ghir_D01G013620	D01	30125142	30126866	1725	AT1G24090	RNase H domain-containing protein
Ghir_D01G013630	D01	30174398	30177195	2798	AT3G58040	E3 ubiquitin-protein ligase
Ghir_D01G013640	D01	30207839	30210115	2277	AT2G41970	Probable protein kinase At2g41970
Ghir_D01G013650	D01	30362942	30363759	818	NA	NA	1); Has 13384 Blast hits to 8116 proteins in 546 species: Archae - 41; Bacteria - 766; Metazoa - 5596; Fungi - 1431; Plants - 589; Viruses - 46; Other Eukaryotes - 4915 (source: NCBI BLink)
Ghir_D01G013660	D01	30372692	30376252	3561	AT5G06700	Protein trichome birefringence
Ghir_D01G013670	D01	30457344	30459468	2125	AT5G06710	Homeobox-leucine zipper protein HAT14
Ghir_D01G017810	D01	54068313	54071659	3347	AT5G23590	At5g23590
Ghir_D01G017820	D01	54072282	54075457	3176	AT5G03570	iron regulated 2
Ghir_D01G017830	D01	54117437	54129398	11962	AT2G16950	transportin 1	| chr2:17527396-17528527 FORWARD LENGTH=297
Ghir_D01G017840	D01	54154396	54155223	828	NA	NA
Ghir_D01G017850	D01	54158319	54160731	2413	AT4G35130	Pentatricopeptide repeat-containing protein At4g35130, chloroplastic
Ghir_D01G017860	D01	54166891	54167475	585	NA	NA
Ghir_D01G017870	D01	54174960	54180245	5286	AT2G16980	Major facilitator superfamily protein
Ghir_D01G017880	D01	54180476	54185250	4775	AT4G35140	Transducin/WD40 repeat-like superfamily protein
Ghir_D01G017890	D01	54215771	54219281	3511	AT1G78610	Mechanosensitive ion channel protein 6
Ghir_D01G017900	D01	54254478	54262863	8386	AT4G38470	Serine/threonine-protein kinase STY46
Ghir_D01G017910	D01	54317419	54320088	2670	AT4G38460	Heterodimeric geranylgeranyl pyrophosphate synthase small subunit, chloroplastic
[truncated: 3,186 more rows]

## Sheet: Table S9
Table S9: Candidate genes involved in significantly enriched biological process GO terms, including flowering time, hormone catabolism, defense responses and aging in selection sweeps
Gene ID	Arabidopsis ID	Alias	GO term
Ghir_A11G028330	AT1G09570	PHYA	flowering time
Ghir_D06G007770	AT2G19520	FVE	flowering time
Ghir_A03G019520	AT2G22540	SVP	flowering time
Ghir_A06G014970	AT2G22540	SVP	flowering time
Ghir_A10G024000	AT2G40080	ELF4	flowering time
Ghir_A10G024010	AT2G40080	ELF4	flowering time
Ghir_D02G006710	AT3G03450	RGL2	flowering time
Ghir_D08G023290	AT3G04610	FLK	flowering time
Ghir_A01G019780	AT3G11540	SPY	flowering time
Ghir_D09G010620	AT3G44110	ATJ3	flowering time
Ghir_D09G006690	AT4G02570	CUL1	flowering time
Ghir_A05G017710	AT4G22140	EBS	flowering time
Ghir_D05G017710	AT4G22140	EBS	flowering time
Ghir_D06G017140	AT4G22140	EBS	flowering time
Ghir_A05G030300	AT5G04240	ELF6	flowering time
Ghir_D08G015850	AT5G13790	AGL15	flowering time
Ghir_D08G002610	AT5G57360	ZTL	flowering time
Ghir_D03G010850	AT5G60910	AGL8	flowering time
Ghir_D12G019520	AT5G61150	VIP4	flowering time
Ghir_D03G010390	AT5G61380	TOC1	flowering time
Ghir_D08G026910	AT5G21482	CKX7	hormone catabolic
Ghir_A06G008830	AT5G21482	CKX7	hormone catabolic
Ghir_D06G007800	AT5G56970	CKX3	hormone catabolic
Ghir_D13G001440	AT3G63440	CKX6	hormone catabolic
Ghir_D01G022210	AT2G37040	PAL1	hormone catabolic
Ghir_A06G002870	AT5G65640	BHLH93	hormone catabolic
Ghir_D08G015850	AT5G13790	AGL15	hormone catabolic
Ghir_D09G012400	AT2G41510	CKX1	hormone catabolic
Ghir_A09G002650	AT5G14920	GASA14	hormone catabolic
Ghir_D04G005630	AT5G14920	GASA14	hormone catabolic
Ghir_D09G002600	AT5G14920	GASA14	hormone catabolic
Ghir_D08G020190	AT3G63010	GID1B	hormone catabolic
Ghir_A06G021120	AT1G30040	GA2OX2	hormone catabolic
Ghir_D09G008270	AT1G30040	GA2OX2	hormone catabolic
Ghir_A08G004420	AT1G02400	GA2OX6	hormone catabolic
Ghir_D01G006870	AT4G21200	GA2OX8	hormone catabolic
Ghir_D05G017200	AT4G21200	GA2OX8	hormone catabolic
Ghir_D06G021240	AT1G15550	GA3OX1	hormone catabolic
Ghir_A10G008550	AT5G65380	DTX27	aging
Ghir_A06G019090	AT1G26820	RNS3	aging
Ghir_D12G027150	AT5G52300	LTI65	aging
Ghir_A05G003020	AT2G19580	TET2	aging
Ghir_D06G007670	AT2G19580	TET2	aging
Ghir_A08G014080	AT4G01250	WRKY22	aging
Ghir_D08G014980	AT4G01250	WRKY22	aging
Ghir_D09G010000	AT5G03280	EIN2	aging
Ghir_A06G019100	AT2G39780	RNS2	aging
Ghir_A07G021050	AT2G39780	RNS2	aging
Ghir_D06G020240	AT2G39780	RNS2	aging
Ghir_D08G019700	AT1G63260	TET10	aging
Ghir_A06G018290	AT2G39200	MLO12	aging
Ghir_D03G010310	AT2G39200	MLO12	aging
Ghir_D09G007920	AT2G39200	MLO12	aging
Ghir_A10G023860	AT5G05700	ATE1	aging
Ghir_D04G015160	AT5G13180	NAC083	aging
Ghir_A05G017810	AT1G05010	ACO4	aging
Ghir_D06G017310	AT1G05010	ACO4	aging
Ghir_D08G005660	AT1G05010	ACO4	aging
Ghir_D08G015240	AT1G32450	NPF7.3	aging
Ghir_D07G014650	AT1G20780	PUB44	aging
Ghir_D09G009500	AT1G20780	PUB44	aging
Ghir_D01G006880	AT4G05320	UBQ10	aging
Ghir_D01G006890	AT4G05320	UBQ10	aging
Ghir_A06G006700	AT5G11520	ASP3	aging
Ghir_D07G002760	AT5G11520	ASP3	aging
Ghir_D07G002770	AT5G11520	ASP3	aging
Ghir_D06G009800	AT4G32940	NA	aging
Ghir_D10G025080	AT2G39730	RCA	aging
Ghir_D08G007780	AT5G62000	ARF2	aging
Ghir_D08G022940	AT4G18425	NA	aging
Ghir_D10G003720	AT1G17020	SRG1	aging
Ghir_D08G005220	AT1G04010	PSAT	aging
Ghir_D01G002150	AT5G13170	SWEET15	aging
Ghir_D04G015080	AT5G13170	SWEET15	aging
Ghir_A06G010320	AT4G30920	LAP2	aging
Ghir_D08G004830	AT4G02380	SAG21	aging
Ghir_D01G005070	AT3G15010	UBA2C	aging
Ghir_D03G011270	AT3G48330	PIMT1	aging
Ghir_D08G023110	AT4G14880	OASA1	aging
Ghir_A05G002970	AT4G26200	ACS7	aging
Ghir_A06G019110	AT2G02990	RNS1	aging
Ghir_D06G020250	AT2G02990	RNS1	aging
Ghir_D08G004800	AT4G02260	RSH1	aging
Ghir_D02G024480	AT4G33680	DAP	defense response
Ghir_A05G001770	AT2G37990	NA	defense response
Ghir_D01G018110	AT3G12500	CHI-B	defense response
Ghir_D01G018120	AT3G12500	CHI-B	defense response
Ghir_D02G024060	AT3G12500	CHI-B	defense response
Ghir_D02G024070	AT3G12500	CHI-B	defense response
Ghir_D08G017080	AT1G32230	RCD1	defense response
Ghir_D12G023940	AT4G11650	OSM34	defense response
Ghir_D12G023950	AT4G11650	OSM34	defense response
Ghir_D12G023960	AT4G11650	OSM34	defense response
Ghir_A08G013500	AT2G46240	BAG6	defense response
Ghir_D08G014350	AT2G46240	BAG6	defense response
Ghir_D09G010000	AT5G03280	EIN2	defense response
Ghir_D06G008010	AT4G29810	MKK2	defense response
Ghir_D01G006860	AT3G20600	NDR1	defense response
Ghir_D06G016500	AT3G20600	NDR1	defense response
Ghir_A01G019570	AT5G06320	NHL3	defense response
Ghir_D09G013870	AT5G06320	NHL3	defense response
Ghir_A08G014010	AT4G01370	MPK4	defense response
Ghir_D08G014900	AT4G01370	MPK4	defense response
Ghir_D08G023240	AT3G04740	MED14	defense response
Ghir_A06G018290	AT2G39200	MLO12	defense response
Ghir_D03G010310	AT2G39200	MLO12	defense response
Ghir_D09G007920	AT2G39200	MLO12	defense response
Ghir_A01G017300	AT2G14580	PRB1	defense response
Ghir_D09G008180	AT5G45110	NPR3	defense response
Ghir_D08G003660	AT2G44950	HUB1	defense response
Ghir_D08G022320	AT2G44950	HUB1	defense response
Ghir_A06G018280	AT1G61560	MLO6	defense response
Ghir_D06G019170	AT1G61560	MLO6	defense response
Ghir_D07G012620	AT1G61560	MLO6	defense response
Ghir_A06G014980	AT5G46180	DELTA-OAT	defense response
Ghir_D08G003780	AT3G60820	PBF1	defense response
Ghir_A06G019420	AT3G56400	WRKY70	defense response
Ghir_A09G007470	AT5G18525	GFS12	defense response
Ghir_D09G007210	AT5G18525	GFS12	defense response
Ghir_D09G007060	AT4G16260	NA	defense response
Ghir_D09G007070	AT4G16260	NA	defense response
Ghir_D01G002160	AT5G13160	PBS1	defense response
Ghir_D01G002170	AT5G13160	PBS1	defense response
Ghir_D06G020770	AT1G51660	MKK4	defense response
Ghir_D06G009660	AT1G64280	NPR1	defense response
Ghir_D08G026670	AT1G64280	NPR1	defense response
Ghir_A10G023890	AT5G05680	NUP88	defense response
Ghir_A05G017760	AT4G22300	NA	defense response
Ghir_D09G010520	AT2G14610	NA	defense response
Ghir_D01G004320	AT3G14840	LRR-RLK	defense response
Ghir_D06G017330	AT3G25070	RIN4	defense response
Ghir_D08G022840	AT3G05200	ATL6	defense response
Ghir_D08G022850	AT3G05200	ATL6	defense response
Ghir_D11G028680	AT3G05200	ATL6	defense response
Ghir_D11G028690	AT3G05200	ATL6	defense response
Ghir_D09G009180	AT2G27880	AGO5	defense response
Ghir_D09G009190	AT2G27880	AGO5	defense response
Ghir_D08G022690	AT1G55020	LOX1	defense response
Ghir_D08G022700	AT1G55020	LOX1	defense response
Ghir_D06G021070	AT1G12220	RPS5	defense response
Ghir_A05G002000	AT2G18660	EGC2	defense response

## Sheet: Table S10
Table S10: Summary of known early maturity-related QTLs during domestication
QTLs	Traits	Linked Marker	Physical position	Reference
ft1.1	FT	rs13562854	D03: 37952228	1
ft1.2	FT	Marker25954, Marker25965	D03:33335658-40782449	2
ft1.3	FT	Marker25959, Marker25965	D03: 38731945-40782449	2
fbp1.1	FBP	rs13153008	D03: 38361359	1
fbp1.2	FBP	Marker27689, Marker27606	D05: 17073830-24266274	2
fbp1.3	FBP	rsD08_11, rsD08_14	D08: 3051568-3955069	3
wgp1.1	WGP	rs13562854	D03: 37952228	1
wgp1.2	WGP	rs13153008	D03: 37952228	1
wgp1.3	WGP	Marker25959, Marker25965	D03: 38731945-40782449	2
wgp1.4	WGP	rsD08_11, rsD08_14	D08: 3051568-3955069	3
ypbf1.1	YPBF	rs13562854	D03: 37952228	1
nffb1.1	NFFB	rs13562854	D03: 37952228	1
nffb1.2	NFFB	Marker25959, Marker25965	D03: 38731945-40782449	2
nffb1.3	NFFB	Marker34089, Marker34074	D08: 49321215-49321215	2
nffb1.4	NFFB	Marker34116, Marker34099	D08: 52015108-55739691	2
nffb1.5	NFFB	Marker34118, Marker34103	D08: 55606376-55749508	2
hnffb1.1	HNFFB	Marker12666, Marker12789	A07: 27332594-32838859	2
hnffb1.2	HNFFB	Marker25959, Marker25965	D03: 38731945-40782449	2
ph1.1	PH	Marker25957, Marker25965	D03: 38647797-40782449	2
ph1.2	PH	Marker25959, Marker25965	D03: 38731945-40782449	2
ph1.3	PH	rsD08_69, rsD08_75	D08: 53673882-55261812	3
1. Su J, Pang C, Wei H, Li L, Liang B, Wang C, et al. Identification of favorable SNP alleles and candidate genes for traits related to early maturity via GWAS in upland cotton. BMC genomics. 2016;17 1:687.
2. Jia X, Pang C, Wei H, Wang H, Ma Q, Yang J, et al. High-density linkage map construction and QTL analysis for earliness-related traits in Gossypium hirsutum L. BMC genomics. 2016;17 1:909.
3. Li L, Zhao S, Su J, Fan S, Pang C, Wei H, et al. High-density genetic linkage map construction by F2 populations and QTL analysis of early-maturity traits in upland cotton (Gossypium hirsutum L.). PloS one. 2017;12 8:e0182918.

[truncated: 10 more sheets: Table S11, Table S12, Table S13, Table S14, Table S15, Table S16, Table S17, Table S18, Table S19, Table S20]
